# Supplementary material for: Comparative Transcriptome Profiling of Two Tomato Genotypes in Response to Potassium-Deficiency Stress
Source: Int J Mol Sci. 2018 Aug 14;19(8):2402. doi: 10.3390/ijms19082402 (PMC6121555; doi:10.3390/ijms19082402)
Supplement: Supplementary file 1 [file ijms-19-02402-s001.zip]

Archive with 9 entries (8 files):
- ijms-323017 supplementary update/
- ijms-323017 supplementary update/Figure S1.pdf
- ijms-323017 supplementary update/Figure S2.pdf
- ijms-323017 supplementary update/Figure S3.pdf
- ijms-323017 supplementary update/Table S1.pdf
- ijms-323017 supplementary update/Table S2.pdf
- ijms-323017 supplementary update/Table S3.XLSX
- ijms-323017 supplementary update/Table S4.XLS
- ijms-323017 supplementary update/Table S5.pdf
