# Supplementary material for: Comparative Transcriptome Profiling of Two Tomato Genotypes in Response to Potassium-Deficiency Stress
Source: Int J Mol Sci. 2018 Aug 14;19(8):2402. doi: 10.3390/ijms19082402 (PMC6121555; doi:10.3390/ijms19082402)
Supplement: Supplementary file 1 [file ijms-19-02402-s001.zip › ijms-323017 supplementary update/Table S3.XLSX]

## Sheet: Sheet1
Table S3: DEGs associated with root architecture
geneID	geneLength	JZ34K+24h-Expression	JZ34K-24h-Expression	JZ34K+24h-FPKM	JZ34K-24h-FPKM	log2 Ratio(JZ34K-24h/JZ34K+24h)	Up-Down-Regulation(34-lk24h/34-ck24h)	P-value	FDR	Description	KEGG Orthology	GO Component	GO Function	GO Process	Blast nr
Solyc06g034130.2.1	1235	8	23	0.61	1.73	1.50389	Up	0.00756402	0.0321734	genomic_reference:SL2.40ch06 gene_region:20393296-20394748 transcript_region:SL2.40ch06:20393296..20394748- go_terms:GO:0016042 functional_description:"Root cap protein 3 (Fragment) (AHRD V1 **-- Q1HVA8_MESVI); contains Interpro domain(s) IPR009646 Root cap "	-	-	-	-	gi|460390372|ref|XP_004240809.1|/0/PREDICTED: uncharacterized protein LOC101249274 [Solanum lycopersicum]
Solyc01g107720.2.1	1327	58.38	113.5	4.12	7.94	0.946495	Up	3.06686e-05	0.00024453	genomic_reference:SL2.40ch01 gene_region:86928473-86929971 transcript_region:SL2.40ch01:86928473..86929971+ functional_description:"Root cap protein 3 (Fragment) (AHRD V1 ***- Q1HVA8_MESVI); contains Interpro domain(s) IPR009646 Root cap "	-	-	-	-	gi|460371118|ref|XP_004231392.1|/0/PREDICTED: uncharacterized protein LOC101257909 [Solanum lycopersicum]
Solyc01g107710.2.1	1270	78.62	147.5	5.81	10.8	0.894421	Up	5.21762e-06	4.85176e-05	genomic_reference:SL2.40ch01 gene_region:86922778-86924387 transcript_region:SL2.40ch01:86922778..86924387+ functional_description:"Root cap protein 3 (Fragment) (AHRD V1 ***- Q1HVA8_MESVI); contains Interpro domain(s) IPR009646 Root cap "	-	-	-	-	gi|460369802|ref|XP_004230746.1|/0/PREDICTED: uncharacterized protein LOC101254643 [Solanum lycopersicum]
Solyc08g066590.2.1	1510	88	443	5.44	27.15	2.31927	Up	1.83179e-57	2.38728e-55	genomic_reference:SL2.40ch08 gene_region:52546648-52548453 transcript_region:SL2.40ch08:52546648..52548453+ functional_description:"Root cap protein 3 (Fragment) (AHRD V1 *-*- Q1HVA8_MESVI); contains Interpro domain(s) IPR009646 Root cap "	-	-	-	-	gi|460399739|ref|XP_004245394.1|/0/PREDICTED: uncharacterized protein LOC101250532 [Solanum lycopersicum]
Solyc12g044900.1.1	2361	6	12	0.24	0.47	0.969626	Up	0.173386	0.368259	evidence_code:10F0H1E0IEG genomic_reference:SL2.40ch12 gene_region:45698218-45706936 transcript_region:SL2.40ch12:45698218..45706936+ functional_description:"Protein SEY1 (AHRD V1 ***- B6U4D9_MAIZE); contains Interpro domain(s) IPR008803 Root hair defective 3 GTP-binding "	-	-	-	-	gi|460414027|ref|XP_004252376.1|/0/PREDICTED: protein ROOT HAIR DEFECTIVE 3-like isoform X1 [Solanum lycopersicum]
