# Supplementary material for: Comparative Transcriptome Profiling of Two Tomato Genotypes in Response to Potassium-Deficiency Stress
Source: Int J Mol Sci. 2018 Aug 14;19(8):2402. doi: 10.3390/ijms19082402 (PMC6121555; doi:10.3390/ijms19082402)
Supplement: Supplementary file 1 [file ijms-19-02402-s001.zip › ijms-323017 supplementary update/Table S4.XLS]

## Sheet: Sheet1
Table S4: Raw data of oppositely regulated DEGs under K+-deficiency stress in the two genotypes.
	log2 Ratio(JZ18K-12h/JZ18K+12h)	log2 Ratio(JZ18K-24h/JZ18K+24h)	log2 Ratio(JZ34K-12h/JZ34K+12h)	log2 Ratio(JZ34K-24h/JZ34K+24h)	Description	KEGG Orthology	GO Component	GO Function
Solyc11g011330.1.1	-1.31395				evidence_code:10F0H1E0IEG genomic_reference:SL2.40ch11 gene_region:4375432-4377584 transcript_region:SL2.40ch11:4375432..4377584+ go_terms:GO:0045551 functional_description:"Cinnamyl alcohol dehydrogenase (AHRD V1 **** D1FWZ8_SOYBN); contains Interpro domain(s) IPR002085 Alcohol dehydrogenase superfamily, zinc-containing "	K00083|1|0.0|650|sly:101259903|cinnamyl-alcohol dehydrogenase [EC:1.1.1.195]	-	GO:0003824//catalytic activity;GO:0046914//transition metal ion binding	GO:0008152//metabolic process
Solyc04g071600.2.1	-1.17184				genomic_reference:SL2.40ch04 gene_region:56163806-56165420 transcript_region:SL2.40ch04:56163806..56165420+ go_terms:GO:0006950 functional_description:"Abscisic stress ripening (Fragment) (AHRD V1 *--- D1MEA2_MUSAC); contains Interpro domain(s) IPR003496 ABA/WDS induced protein "	-	-	-	GO:0050896//response to stimulus
Solyc00g008570.2.1	-1.03338				genomic_reference:SL2.40ch00 gene_region:8347556-8348657 transcript_region:SL2.40ch00:8347556..8348657- functional_description:"Unknown Protein (AHRD V1)"	-	-	-	-
Solyc00g009800.1.1	-1.44093				evidence_code:10F0H0E0IEG genomic_reference:SL2.40ch00 gene_region:9383663-9383881 transcript_region:SL2.40ch00:9383663..9383881- functional_description:"Unknown Protein (AHRD V1)"	-	-	-	-
Solyc00g048510.2.1	-1.50956				genomic_reference:SL2.40ch00 gene_region:13569740-13570564 transcript_region:SL2.40ch00:13569740..13570564+ go_terms:GO:0030246 functional_description:"Phloem lectin (AHRD V1 ***- Q8LK67_9ROSI)"	K12236|1|9e-19|93.6|aly:ARALYDRAFT_336533|transcriptional repressor NF-X1	-	-	-
Solyc00g282510.1.1	-1.47491				evidence_code:10F0H1E0IEG genomic_reference:SL2.40ch00 gene_region:20863680-20865858 transcript_region:SL2.40ch00:20863680..20865858+ go_terms:GO:0009058,GO:0005737,GO:0003824 functional_description:"Phenylalanine ammonia-lyase (AHRD V1 ***- B5LAW0_CAPAN); contains Interpro domain(s) IPR005922 Phenylalanine ammonia-lyase "	K10775|1|0.0|1151|sly:101253989|phenylalanine ammonia-lyase [EC:4.3.1.24]	GO:0044424	GO:0016840	GO:0006558//L-phenylalanine metabolic process
Solyc01g006950.2.1	-1.08336				genomic_reference:SL2.40ch01 gene_region:1516340-1518150 transcript_region:SL2.40ch01:1516340..1518150- go_terms:GO:0043495 functional_description:"Syntaxin (AHRD V1 ***- Q6X9V9_HORVD); contains Interpro domain(s) IPR010989 t-SNARE "	K08486|1|3e-159|561|sly:101262338|syntaxin 1B/2/3	GO:0044464	GO:0005515//protein binding	GO:0015031//protein transport
Solyc01g007690.2.1	-1.17404				genomic_reference:SL2.40ch01 gene_region:1897089-1898250 transcript_region:SL2.40ch01:1897089..1898250+ functional_description:"Unknown Protein (AHRD V1)"	K02132|1|1e-22|99.0|mtr:MTR_1g006010|F-type H+-transporting ATPase subunit alpha;K02946|3|2e-16|87.4|mtr:MTR_1g006120|small subunit ribosomal protein S10;K02435|4|3e-06|53.1|mtr:MTR_1g095920|aspartyl-tRNA(Asn)/glutamyl-tRNA(Gln) amidotransferase subunit C [EC:6.3.5.6 6.3.5.7]	GO:0009536//plastid	-	-
Solyc01g008210.2.1	-1.45223				genomic_reference:SL2.40ch01 gene_region:2350183-2350964 transcript_region:SL2.40ch01:2350183..2350964- functional_description:"Unknown Protein (AHRD V1)"	-	-	-	-
Solyc01g009810.2.1	-2.04422				genomic_reference:SL2.40ch01 gene_region:4251976-4255077 transcript_region:SL2.40ch01:4251976..4255077+ go_terms:GO:0004675 functional_description:"LRR receptor-like serine/threonine-protein kinase, RLP"	K13416|1|2e-56|218|sly:100736531|brassinosteroid insensitive 1-associated receptor kinase 1 [EC:2.7.10.1 2.7.11.1];K13418|3|7e-56|216|tcc:TCM_036627|somatic embryogenesis receptor kinase 1 [EC:2.7.10.1 2.7.11.1]	-	GO:0016491//oxidoreductase activity	GO:0008152//metabolic process
Solyc01g010230.2.1	-1.19345				genomic_reference:SL2.40ch01 gene_region:5007690-5008352 transcript_region:SL2.40ch01:5007690..5008352- functional_description:"Unknown Protein (AHRD V1)"	-	-	-	-
Solyc01g067620.2.1	-1.33442				genomic_reference:SL2.40ch01 gene_region:68844695-68846621 transcript_region:SL2.40ch01:68844695..68846621+ go_terms:GO:0016706,GO:0016682 functional_description:"1-aminocyclopropane-1-carboxylate oxidase (AHRD V1 **-- ACCO_MUSAC); contains Interpro domain(s) IPR005123 Oxoglutarate and iron-dependent oxygenase "	K05278|1|3e-58|226|egr:104450482|flavonol synthase [EC:1.14.11.23]	-	GO:0016706//oxidoreductase activity, acting on paired donors, with incorporation or reduction of molecular oxygen, 2-oxoglutarate as one donor, and incorporation of one atom each of oxygen into both donors	GO:0051553//flavone biosynthetic process
Solyc01g080230.2.1	-1.12116				genomic_reference:SL2.40ch01 gene_region:71951482-71953722 transcript_region:SL2.40ch01:71951482..71953722+ go_terms:GO:0016787 functional_description:"Dienelactone hydrolase family protein (AHRD V1 **-- D7L3C7_ARALY); contains Interpro domain(s) IPR002925 Dienelactone hydrolase "	K01061|1|2e-71|270|sita:101772259|carboxymethylenebutenolidase [EC:3.1.1.45]	-	-	-
Solyc01g080480.2.1	-1.0152				genomic_reference:SL2.40ch01 gene_region:72223108-72225205 transcript_region:SL2.40ch01:72223108..72225205+ functional_description:"Endonuclease/exonuclease/phosphatase family protein (AHRD V1 ***- D7L0T9_ARALY); contains Interpro domain(s) IPR005135 Endonuclease/exonuclease/phosphatase "	-	-	-	-
Solyc01g080790.2.1	-1.50822				genomic_reference:SL2.40ch01 gene_region:72576549-72577557 transcript_region:SL2.40ch01:72576549..72577557- functional_description:"PBSP domain-containing protein (AHRD V1 **-- C9S7G7_VERA1); contains Interpro domain(s) IPR007541 Plant Basic Secretory Protein "	-	-	-	-
Solyc01g081630.2.1	-1.34428				genomic_reference:SL2.40ch01 gene_region:73337518-73342163 transcript_region:SL2.40ch01:73337518..73342163+ functional_description:"Auxin-regulated protein (AHRD V1 *-*- Q945F5_SOLLC); contains Interpro domain(s) IPR010369 Protein of unknown function DUF966 "	-	-	-	-
Solyc01g086680.2.1	-1.7958				genomic_reference:SL2.40ch01 gene_region:73403385-73405242 transcript_region:SL2.40ch01:73403385..73405242+ functional_description:"Glutathione S-transferase (AHRD V1 ***- D8UY87_GLYSO); contains Interpro domain(s) IPR004046 Glutathione S-transferase, C-terminal "	K00799|1|6e-127|454|sly:543813|glutathione S-transferase [EC:2.5.1.18]	-	GO:0003824//catalytic activity	-
Solyc01g088810.2.1	-1.25724				genomic_reference:SL2.40ch01 gene_region:75305441-75307155 transcript_region:SL2.40ch01:75305441..75307155+ go_terms:GO:0008381 functional_description:"Ankyrin repeat protein (AHRD V1 **-- B1Q4U3_9ROSI); contains Interpro domain(s) IPR002110 Ankyrin "	K06694|1|2e-11|71.2|pda:103701543|26S proteasome non-ATPase regulatory subunit 10;K19044|3|1e-10|68.6|obr:102716869|E3 ubiquitin-protein ligase XBAT32/33 [EC:2.3.2.27]	-	-	-
Solyc01g090120.2.1	-1.19118				genomic_reference:SL2.40ch01 gene_region:75523181-75524585 transcript_region:SL2.40ch01:75523181..75524585- go_terms:GO:0009055 functional_description:"Blue copper protein (AHRD V1 *--- B6UB13_MAIZE); contains Interpro domain(s) IPR003245 Plastocyanin-like "	-	-	-	-
Solyc01g090630.2.1	-1.04093				genomic_reference:SL2.40ch01 gene_region:76044003-76046261 transcript_region:SL2.40ch01:76044003..76046261+ go_terms:GO:0016491 functional_description:"2-oxoglutarate-dependent dioxygenase (AHRD V1 ***- B9GL06_POPTR); contains Interpro domain(s) IPR005123 Oxoglutarate and iron-dependent oxygenase "	K04125|1|8e-21|102|gmx:100793548|gibberellin 2-oxidase [EC:1.14.11.13]	-	-	-
Solyc01g096260.2.1	-1.2848				genomic_reference:SL2.40ch01 gene_region:79100455-79102074 transcript_region:SL2.40ch01:79100455..79102074+ functional_description:"Unknown Protein (AHRD V1)"	-	-	-	-
Solyc01g098310.1.1	-2.71621				evidence_code:10F0H1E0IEG genomic_reference:SL2.40ch01 gene_region:80635307-80639639 transcript_region:SL2.40ch01:80635307..80639639+ functional_description:"DNAJ heat shock N-terminal domain-containing protein (Fragment) (AHRD V1 *-*- D7L312_ARALY); contains Interpro domain(s) IPR015609 Molecular chaperone, heat shock protein, Hsp40, DnaJ "	-	-	-	-
Solyc01g098590.2.1	-1.1173				genomic_reference:SL2.40ch01 gene_region:80831727-80833048 transcript_region:SL2.40ch01:80831727..80833048+ go_terms:GO:0008152 functional_description:"Phosphoglycerate mutase family protein (AHRD V1 ***- C1DZH2_9CHLO); contains Interpro domain(s) IPR013078 Phosphoglycerate mutase "	-	-	-	-	gi|460368622|ref|XP_004230164.1|/1.10812e-166/PREDICTED: phosphoglycerate mutase-like protein AT74 [Solanum lycopersicum]
Solyc01g100240.2.1	-1.12666				genomic_reference:SL2.40ch01 gene_region:82072030-82076462 transcript_region:SL2.40ch01:82072030..82076462- go_terms:GO:0005516 functional_description:"Calmodulin-binding protein (AHRD V1 **** D7L2U6_ARALY); contains Interpro domain(s) IPR012416 Calmodulin binding protein-like "	-	-	-	-	gi|460368863|ref|XP_004230284.1|/0/PREDICTED: uncharacterized protein LOC101267354 [Solanum lycopersicum]
Solyc01g105200.2.1	-1.12029				genomic_reference:SL2.40ch01 gene_region:85219157-85221108 transcript_region:SL2.40ch01:85219157..85221108+ functional_description:"Zinc ion binding protein (AHRD V1 ***- B6SPK3_MAIZE)"	-	-	-	-	gi|723664432|ref|XP_004231350.2|/1.47378e-85/PREDICTED: protein DA1-related 1-like isoform X1 [Solanum lycopersicum]
Solyc01g105210.2.1	-1.02958				genomic_reference:SL2.40ch01 gene_region:85220026-85221716 transcript_region:SL2.40ch01:85220026..85221716+ functional_description:"Zinc ion binding protein (AHRD V1 **-- B6SPK3_MAIZE)"	-	-	-	-	gi|723664432|ref|XP_004231350.2|/8.51829e-88/PREDICTED: protein DA1-related 1-like isoform X1 [Solanum lycopersicum]
Solyc01g111250.2.1	-1.50561				genomic_reference:SL2.40ch01 gene_region:89325238-89326603 transcript_region:SL2.40ch01:89325238..89326603+ go_terms:GO:0023034,GO:0006629 functional_description:"Phosphatidylinositol-specific phospholipase c (AHRD V1 *-*- B9UXN2_LISMO); contains Interpro domain(s) IPR017946 PLC-like phosphodiesterase, TIM beta/alpha-barrel domain "	-	-	GO:0004620//phospholipase activity;GO:0042578//phosphoric ester hydrolase activity	GO:0044238//primary metabolic process;GO:0007165//signal transduction	gi|723666276|ref|XP_004231014.2|/0/PREDICTED: uncharacterized protein LOC101258705 [Solanum lycopersicum]
Solyc02g022850.1.1	-1.12376				evidence_code:10F0H1E1IEG genomic_reference:SL2.40ch02 gene_region:14916195-14917820 transcript_region:SL2.40ch02:14916195..14917820- go_terms:GO:0009055 functional_description:"FAD-binding domain-containing protein (AHRD V1 **-- D7MFH8_ARALY); contains Interpro domain(s) IPR006094 FAD linked oxidase, N-terminal "	-	-	GO:0016491//oxidoreductase activity	-	gi|460371465|ref|XP_004231557.1|/0/PREDICTED: reticuline oxidase-like protein [Solanum lycopersicum]
Solyc02g023990.2.1	-1.02101				genomic_reference:SL2.40ch02 gene_region:15395931-15402452 transcript_region:SL2.40ch02:15395931..15402452+ go_terms:GO:0008152,GO:0055114 functional_description:"Short-chain dehydrogenase/reductase SDR (AHRD V1 **-- A1WVI4_HALHL); contains Interpro domain(s) IPR002347 Glucose/ribitol dehydrogenase "	K09841|1|4e-11|69.7|sita:101756331|xanthoxin dehydrogenase [EC:1.1.1.288];K08081|3|2e-10|67.8|pvu:PHAVU_008G115900g|tropinone reductase I [EC:1.1.1.206]	-	GO:0003824//catalytic activity	GO:0008152//metabolic process	gi|460371478|ref|XP_004231563.1|/7.1111e-175/PREDICTED: uncharacterized oxidoreductase C24B10.20 [Solanum lycopersicum]
Solyc02g032100.2.1	-1.33904				genomic_reference:SL2.40ch02 gene_region:18213494-18215411 transcript_region:SL2.40ch02:18213494..18215411+ go_terms:GO:0000006,GO:0000007 functional_description:"Low affinity zinc transporter (AHRD V1 **** A3LU47_PICST); contains Interpro domain(s) IPR004698 Zinc/iron permease, fungal and plant "	K14709|1|1e-161|569|sly:101252338|solute carrier family 39 (zinc transporter), member 1/2/3	-	-	-	gi|460371552|ref|XP_004231600.1|/1.04072e-160/PREDICTED: zinc transporter 8-like [Solanum lycopersicum]
Solyc02g036480.1.1	-1.05644				evidence_code:10F0H1E1IEG genomic_reference:SL2.40ch02 gene_region:21545583-21546353 transcript_region:SL2.40ch02:21545583..21546353- functional_description:"Harpin-induced protein-like (Fragment) (AHRD V1 **-- D2CFH8_COFAR); contains Interpro domain(s) IPR010847 Harpin-induced 1 "	K08488|1|2e-06|53.1|ath:AT1G32270|syntaxin 7	-	-	-	gi|723668327|ref|XP_010315726.1|/1.05232e-99/PREDICTED: protein YLS9-like [Solanum lycopersicum]
Solyc02g065090.2.1	-1.38164				genomic_reference:SL2.40ch02 gene_region:30837758-30840010 transcript_region:SL2.40ch02:30837758..30840010+ go_terms:GO:0004620 functional_description:"Patatin-like protein 3 (AHRD V1 ***- Q9FZ08_TOBAC); contains Interpro domain(s) IPR002641 Patatin "	-	-	-	-	gi|460375275|ref|XP_004233432.1|/0/PREDICTED: patatin-like protein 1 [Solanum lycopersicum]
Solyc02g069250.2.1	-1.50819				genomic_reference:SL2.40ch02 gene_region:33766134-33768061 transcript_region:SL2.40ch02:33766134..33768061- go_terms:GO:0045551 functional_description:"Cinnamyl alcohol dehydrogenase-like protein (AHRD V1 **** A9PHZ1_POPTR); contains Interpro domain(s) IPR002085 Alcohol dehydrogenase superfamily, zinc-containing "	K00083|1|0.0|706|sly:101249426|cinnamyl-alcohol dehydrogenase [EC:1.1.1.195]	-	GO:0016616//oxidoreductase activity, acting on the CH-OH group of donors, NAD or NADP as acceptor;GO:0046914//transition metal ion binding	GO:0008152//metabolic process	gi|460374831|ref|XP_004233212.1|/0/PREDICTED: probable cinnamyl alcohol dehydrogenase 6 [Solanum lycopersicum]
Solyc02g069800.1.1	-1.23372				evidence_code:10F0H1E0IEG genomic_reference:SL2.40ch02 gene_region:34203354-34204361 transcript_region:SL2.40ch02:34203354..34204361- go_terms:GO:0008152 functional_description:"CXE carboxylesterase (AHRD V1 **-- Q0ZPU6_ACTCH); contains Interpro domain(s) IPR013094 Alpha/beta hydrolase fold-3 "	K14493|1|5e-42|172|smo:SELMODRAFT_270047|gibberellin receptor GID1 [EC:3.-.-.-];K03575|5|3e-38|159|rcu:RCOM_1211520|A/G-specific adenine glycosylase [EC:3.2.2.-]	-	GO:0003824//catalytic activity	-	gi|460374749|ref|XP_004233172.1|/0/PREDICTED: probable carboxylesterase 15 [Solanum lycopersicum]
Solyc02g070130.1.1	-1.14265				evidence_code:10F0H1E1IEG genomic_reference:SL2.40ch02 gene_region:34529285-34530886 transcript_region:SL2.40ch02:34529285..34530886- go_terms:GO:0050660 functional_description:"FAD-binding domain-containing protein (AHRD V1 **-- D7MFI0_ARALY); contains Interpro domain(s) IPR006094 FAD linked oxidase, N-terminal "	-	-	-	-	gi|723675919|ref|XP_010316947.1|/0/PREDICTED: tetrahydrocannabinolic acid synthase-like [Solanum lycopersicum]
Solyc02g071970.1.1	-1.60579				evidence_code:10F0H0E1IEG genomic_reference:SL2.40ch02 gene_region:35880932-35881528 transcript_region:SL2.40ch02:35880932..35881528+ functional_description:"Unknown Protein (AHRD V1)"	-	-	-	-	gi|460374547|ref|XP_004233072.1|/2.38483e-43/PREDICTED: N66 matrix protein-like [Solanum lycopersicum]
Solyc02g077370.1.1	-1.17874				evidence_code:10F1H1E1IEG genomic_reference:SL2.40ch02 gene_region:36901000-36901485 transcript_region:SL2.40ch02:36901000..36901485- go_terms:GO:0003677,GO:0006355 functional_description:"Ethylene-responsive transcription factor 2 (AHRD V1 ***- B6SSU7_MAIZE); contains Interpro domain(s) IPR001471 Pathogenesis-related transcriptional factor and ERF, DNA-binding "	K13433|1|2e-67|254|sly:544042|pathogenesis-related genes transcriptional activator PTI5;K14516|3|1e-24|112|pvu:PHAVU_006G106100g|ethylene-responsive transcription factor 1	GO:0043231//intracellular membrane-bounded organelle	GO:0003676//nucleic acid binding;GO:0001071//nucleic acid binding transcription factor activity	GO:0006351//transcription, DNA-templated;GO:0006950//response to stress	gi|350539681|ref|NP_001233987.1|/1.1272e-66/pathogenesis-related genes transcriptional activator PTI5 [Solanum lycopersicum]
Solyc02g078130.2.1	-1.46575				genomic_reference:SL2.40ch02 gene_region:37488040-37489650 transcript_region:SL2.40ch02:37488040..37489650+ go_terms:GO:0003700 functional_description:"Basic helix-loop-helix family protein (AHRD V1 ***- D7MFG5_ARALY); contains Interpro domain(s) IPR011598 Helix-loop-helix DNA-binding "	-	-	-	-	gi|460376093|ref|XP_004233835.1|/7.24684e-98/PREDICTED: uncharacterized protein LOC101247399 [Solanum lycopersicum]
Solyc02g080040.2.1	-1.04836				genomic_reference:SL2.40ch02 gene_region:38951834-38954463 transcript_region:SL2.40ch02:38951834..38954463- go_terms:GO:0004672 functional_description:"Receptor-like protein kinase (AHRD V1 **** C6ZRS0_SOYBN); contains Interpro domain(s) IPR002290 Serine/threonine protein kinase "	K04733|1|1e-128|460|vvi:100853577|interleukin-1 receptor-associated kinase 4 [EC:2.7.11.1]	-	-	-	gi|970005903|ref|XP_015063796.1|/0/PREDICTED: putative receptor-like protein kinase At4g00960 [Solanum pennellii]
Solyc02g080830.1.1	-1.00856				evidence_code:10F0H1E0IEG genomic_reference:SL2.40ch02 gene_region:39529511-39530758 transcript_region:SL2.40ch02:39529511..39530758+ functional_description:"F-box-like (AHRD V1 ***- Q6H6K1_ORYSJ)"	-	-	-	-	gi|460375998|ref|XP_004233789.1|/0/PREDICTED: probable F-box protein At4g22030 [Solanum lycopersicum]
Solyc02g081360.2.1	-1.49198				genomic_reference:SL2.40ch02 gene_region:39931191-39933262 transcript_region:SL2.40ch02:39931191..39933262+ go_terms:GO:0004467,GO:0018858 functional_description:"Long-chain-fatty-acid--CoA ligase (AHRD V1 **** D0J2H7_COMT2); contains Interpro domain(s) IPR000873 AMP-dependent synthetase and ligase "	K00666|1|7e-145|514|sbi:SORBI_10g012080|fatty-acyl-CoA synthase [EC:6.2.1.-];K01904|4|3e-45|184|csv:101215427|4-coumarate--CoA ligase [EC:6.2.1.12]	-	-	-	gi|460373727|ref|XP_004232666.1|/0/PREDICTED: butyrate--CoA ligase AAE11, peroxisomal-like [Solanum lycopersicum]
Solyc02g081690.1.1	-1.49447				evidence_code:10F0H1E1IEG genomic_reference:SL2.40ch02 gene_region:40129546-40130991 transcript_region:SL2.40ch02:40129546..40130991+ go_terms:GO:0080043 functional_description:"Glucosyltransferase (AHRD V1 **** Q94IF2_TOBAC); contains Interpro domain(s) IPR002213 UDP-glucuronosyl/UDP-glucosyltransferase "	K08237|1|3e-74|280|atr:18448121|hydroquinone glucosyltransferase [EC:2.4.1.218]	-	GO:0016757//transferase activity, transferring glycosyl groups	-	gi|460373679|ref|XP_004232642.1|/0/PREDICTED: anthocyanidin 3-O-glucosyltransferase 2-like [Solanum lycopersicum]
Solyc02g084780.2.1	-1.32351				genomic_reference:SL2.40ch02 gene_region:42452623-42454443 transcript_region:SL2.40ch02:42452623..42454443- go_terms:GO:0055114 functional_description:"Peroxidase (AHRD V1 ***- Q0ZA68_9ROSI); contains Interpro domain(s) IPR002016 Haem peroxidase, plant/fungal/bacterial "	K00430|1|0.0|666|sly:101244438|peroxidase [EC:1.11.1.7]	-	GO:0005506//iron ion binding;GO:0003824//catalytic activity;GO:0016209//antioxidant activity	GO:0008152//metabolic process;GO:0006950//response to stress	gi|723672399|ref|XP_004232442.2|/0/PREDICTED: peroxidase 49-like [Solanum lycopersicum]
Solyc02g084790.2.1	-1.3683				genomic_reference:SL2.40ch02 gene_region:42458582-42460282 transcript_region:SL2.40ch02:42458582..42460282- go_terms:GO:0055114 functional_description:"Peroxidase (AHRD V1 ***- Q0ZA68_9ROSI); contains Interpro domain(s) IPR002016 Haem peroxidase, plant/fungal/bacterial "	K00430|1|6e-178|624|sly:101244141|peroxidase [EC:1.11.1.7]	-	-	-	gi|460373264|ref|XP_004232441.1|/4.55272e-177/PREDICTED: peroxidase 72-like [Solanum lycopersicum]
Solyc02g084800.2.1	-1.32893				genomic_reference:SL2.40ch02 gene_region:42466310-42467675 transcript_region:SL2.40ch02:42466310..42467675- go_terms:GO:0055114 functional_description:"Peroxidase (AHRD V1 ***- Q0ZA68_9ROSI); contains Interpro domain(s) IPR002016 Haem peroxidase, plant/fungal/bacterial "	K00430|1|9e-156|550|sly:101243845|peroxidase [EC:1.11.1.7]	-	-	-	gi|460373262|ref|XP_004232440.1|/6.47935e-155/PREDICTED: peroxidase 72-like [Solanum lycopersicum]
Solyc02g084980.2.1	-2.28938				genomic_reference:SL2.40ch02 gene_region:42590167-42591767 transcript_region:SL2.40ch02:42590167..42591767- go_terms:GO:0016758 functional_description:"Galactinol synthase (AHRD V1 ***- C7G304_SOLLC); contains Interpro domain(s) IPR002495 Glycosyl transferase, family 8 "	K18819|1|0.0|672|sly:100316891|inositol 3-alpha-galactosyltransferase [EC:2.4.1.123]	-	GO:0016740//transferase activity	-	gi|820375555|ref|NP_001234668.2|/0/galactinol synthase 2 [Solanum lycopersicum]
Solyc02g086970.2.1	-1.03385				genomic_reference:SL2.40ch02 gene_region:44113673-44117588 transcript_region:SL2.40ch02:44113673..44117588- go_terms:GO:0004029 functional_description:"Aldehyde dehydrogenase 1 (AHRD V1 **** Q84V96_LOTCO); contains Interpro domain(s) IPR015590 Aldehyde dehydrogenase "	K00128|1|0.0|940|sly:101250474|aldehyde dehydrogenase (NAD+) [EC:1.2.1.3]	-	GO:0016620//oxidoreductase activity, acting on the aldehyde or oxo group of donors, NAD or NADP as acceptor	GO:0008152//metabolic process	gi|723671681|ref|XP_010316283.1|/0/PREDICTED: aldehyde dehydrogenase family 2 member B7, mitochondrial-like [Solanum lycopersicum]
Solyc02g088090.1.1	-1.1636				evidence_code:10F1H1E1IEG genomic_reference:SL2.40ch02 gene_region:44857193-44857738 transcript_region:SL2.40ch02:44857193..44857738+ go_terms:GO:0005509 functional_description:"Calmodulin-like protein (AHRD V1 *-*- B6TXW9_MAIZE); contains Interpro domain(s) IPR011992 EF-Hand type "	K02183|1|1e-100|365|sly:101251639|calmodulin	-	-	-	gi|460372808|ref|XP_004232216.1|/8.28577e-100/PREDICTED: probable calcium-binding protein CML30 [Solanum lycopersicum]
Solyc03g031910.2.1	-1.30476				genomic_reference:SL2.40ch03 gene_region:8650616-8654786 transcript_region:SL2.40ch03:8650616..8654786- functional_description:"Helicase sen1 (AHRD V1 *--- A8NRR5_COPC7)"	K10706|1|0.0|2019|sly:101258828|senataxin [EC:3.6.4.-]	-	-	-	gi|723679996|ref|XP_010317671.1|/0/PREDICTED: uncharacterized protein LOC101258828 isoform X1 [Solanum lycopersicum]
Solyc03g046380.1.1	-1.98261				evidence_code:10F0H0E0IEG genomic_reference:SL2.40ch03 gene_region:16382951-16383193 transcript_region:SL2.40ch03:16382951..16383193+ functional_description:"Seed maturation protein PM41 (AHRD V1 ***- Q9SWB2_SOYBN)"	-	-	-	-	gi|460377849|ref|XP_004234699.1|/1.0779e-28/PREDICTED: uncharacterized protein LOC101259411 [Solanum lycopersicum]
Solyc02g089920.1.1	-1.20673				evidence_code:10F0H1E0IEG genomic_reference:SL2.40ch02 gene_region:46165956-46167806 transcript_region:SL2.40ch02:46165956..46167806+ go_terms:GO:0006468,GO:0016998 functional_description:"Receptor-like protein kinase At3g21340 (AHRD V1 *-*- RLK6_ARATH); contains Interpro domain(s) IPR002290 Serine/threonine protein kinase "	K04733|1|1e-94|348|sot:102598446|interleukin-1 receptor-associated kinase 4 [EC:2.7.11.1];K04730|2|2e-81|303|pvu:PHAVU_008G056800g|interleukin-1 receptor-associated kinase 1 [EC:2.7.11.1]	-	GO:0016301//kinase activity	-	gi|460375710|ref|XP_004233647.1|/0/PREDICTED: protein LYK5-like [Solanum lycopersicum]
Solyc03g033410.2.1	-1.25172				genomic_reference:SL2.40ch03 gene_region:9256675-9258706 transcript_region:SL2.40ch03:9256675..9258706- go_terms:GO:0043687 functional_description:"Ubiquitin-conjugating enzyme E2 10 (AHRD V1 ***- UBC10_ARATH); contains Interpro domain(s) IPR000608 Ubiquitin-conjugating enzyme, E2 "	K06689|1|3e-85|314|sly:101244060|ubiquitin-conjugating enzyme E2 D/E [EC:2.3.2.23]	-	-	-	gi|460377495|ref|XP_004234528.1|/1.95925e-84/PREDICTED: ubiquitin-conjugating enzyme E2 5B-like [Solanum lycopersicum]
Solyc03g033790.2.1	-2.17195				genomic_reference:SL2.40ch03 gene_region:9684519-9688514 transcript_region:SL2.40ch03:9684519..9688514+ go_terms:GO:0016887 functional_description:"Cell division protease ftsH homolog 3 (AHRD V1 *--- FTSH3_SYNY3); contains Interpro domain(s) IPR003959 ATPase, AAA-type, core "	K08900|1|0.0|909|sot:102595731|mitochondrial chaperone BCS1	-	-	-	gi|460377537|ref|XP_004234548.1|/0/PREDICTED: probable mitochondrial chaperone BCS1-A [Solanum lycopersicum]
Solyc03g007290.2.1	-1.06711				genomic_reference:SL2.40ch03 gene_region:1859030-1861212 transcript_region:SL2.40ch03:1859030..1861212+ go_terms:GO:0004805 functional_description:"Trehalose 6-phosphate phosphatase (AHRD V1 **** D4QAK5_TOBAC); contains Interpro domain(s) IPR003337 Trehalose-phosphatase "	K01087|1|0.0|670|sly:101250960|trehalose 6-phosphate phosphatase [EC:3.1.3.12]	-	-	-	gi|460376778|ref|XP_004234173.1|/0/PREDICTED: probable trehalose-phosphate phosphatase 2 [Solanum lycopersicum]
Solyc03g095770.2.1	-1.43119				genomic_reference:SL2.40ch03 gene_region:50421318-50423492 transcript_region:SL2.40ch03:50421318..50423492+ go_terms:GO:0003700 functional_description:"WRKY transcription factor 6 (AHRD V1 **** A7UGD3_SOLTU); contains Interpro domain(s) IPR003657 DNA-binding WRKY "	K16225|1|3e-11|69.7|crb:CARUB_v10025742mg|probable WRKY transcription factor 52;K18835|3|1e-08|61.2|crb:CARUB_v10007808mg|WRKY transcription factor 2	-	-	-	gi|460378953|ref|XP_004235231.1|/1.69122e-141/PREDICTED: probable WRKY transcription factor 70 [Solanum lycopersicum]
Solyc03g093890.2.1	-1.85359				genomic_reference:SL2.40ch03 gene_region:48994736-48996204 transcript_region:SL2.40ch03:48994736..48996204- go_terms:GO:0003700 functional_description:"Myb-related transcription factor (AHRD V1 *--* A7ULI0_DATME); contains Interpro domain(s) IPR015495 Myb transcription factor "	K09422|1|2e-149|529|sly:101245233|myb proto-oncogene protein, plant	-	-	-	gi|460378882|ref|XP_004235197.1|/1.23886e-148/PREDICTED: transcription factor WER-like [Solanum lycopersicum]
Solyc03g082530.1.1	-1.42544				evidence_code:10F1H0E1IEG genomic_reference:SL2.40ch03 gene_region:46007641-46008009 transcript_region:SL2.40ch03:46007641..46008009- functional_description:"Auxin-responsive family protein (AHRD V1 ***- D7M515_ARALY); contains Interpro domain(s) IPR003676 Auxin responsive SAUR protein "	K14488|1|5e-29|126|sot:102578891|SAUR family protein	-	-	-	gi|971550773|ref|XP_015164315.1|/1.97511e-51/PREDICTED: auxin-responsive protein SAUR32-like [Solanum tuberosum]
Solyc03g111880.2.1	-1.79348				genomic_reference:SL2.40ch03 gene_region:56531026-56534340 transcript_region:SL2.40ch03:56531026..56534340- go_terms:GO:0019825 functional_description:"Cytochrome P450"	K00517|1|1e-126|454|ath:AT2G30750|;K11868|3|2e-124|446|brp:103857338|indoleacetaldoxime dehydratase [EC:4.99.1.6]	-	-	-	gi|460381091|ref|XP_004236286.1|/0/PREDICTED: cytochrome P450 71A22-like [Solanum lycopersicum]
Solyc03g113980.2.1	-1.21187				genomic_reference:SL2.40ch03 gene_region:58090161-58093457 transcript_region:SL2.40ch03:58090161..58093457+ go_terms:GO:0005516 functional_description:"Calmodulin-binding protein (AHRD V1 **** Q9FKL6_ARATH); contains Interpro domain(s) IPR012416 Calmodulin binding protein-like "	-	-	-	-	gi|723687421|ref|XP_004236137.2|/0/PREDICTED: uncharacterized protein LOC101255079 isoform X1 [Solanum lycopersicum]
Solyc03g119590.1.1	-2.11251				evidence_code:10F1H0E1IEG genomic_reference:SL2.40ch03 gene_region:62207834-62208169 transcript_region:SL2.40ch03:62207834..62208169+ functional_description:"NIMIN2c protein (AHRD V1 ***- A0FJY4_TOBAC)"	-	-	-	-	gi|460380170|ref|XP_004235831.1|/3.15489e-49/PREDICTED: uncharacterized protein LOC101261799 [Solanum lycopersicum]
Solyc03g114360.2.1	-1.22941				genomic_reference:SL2.40ch03 gene_region:58422049-58424255 transcript_region:SL2.40ch03:58422049..58424255- go_terms:GO:0016042,GO:0003950 functional_description:"Poly polymerase catalytic domain containing protein expressed (AHRD V1 **-- Q84T80_ORYSJ); contains Interpro domain(s) IPR012317 Poly(ADP-ribose) polymerase, catalytic region "	K13459|1|3e-13|77.4|aly:ARALYDRAFT_675171|disease resistance protein RPS2	-	-	-	gi|460380723|ref|XP_004236104.1|/0/PREDICTED: probable inactive poly [ADP-ribose] polymerase SRO5 isoform X2 [Solanum lycopersicum]
Solyc03g115920.2.1	-1.16258				genomic_reference:SL2.40ch03 gene_region:59553261-59554223 transcript_region:SL2.40ch03:59553261..59554223- go_terms:GO:0008270 functional_description:"Zinc finger protein-like protein (AHRD V1 **-- Q1PEQ5_ARATH); contains Interpro domain(s) IPR002867 Zinc finger, C6HC-type "	K11975|1|1e-164|578|sly:101249062|E3 ubiquitin-protein ligase RNF144 [EC:2.3.2.27]	-	-	-	gi|460380580|ref|XP_004236033.1|/9.87382e-164/PREDICTED: probable E3 ubiquitin-protein ligase RNF217 [Solanum lycopersicum]
Solyc03g115930.1.1	-1.53762				evidence_code:10F1H0E1IEG genomic_reference:SL2.40ch03 gene_region:59555528-59556136 transcript_region:SL2.40ch03:59555528..59556136- go_terms:GO:0005509 functional_description:"Calmodulin-like protein (AHRD V1 *-*- B6TXW9_MAIZE); contains Interpro domain(s) IPR011992 EF-Hand type "	K02183|1|7e-32|137|sot:102602408|calmodulin	-	-	-	gi|460380584|ref|XP_004236035.1|/6.38663e-108/PREDICTED: probable calcium-binding protein CML30 [Solanum lycopersicum]
Solyc03g120120.2.1	-1.01091				genomic_reference:SL2.40ch03 gene_region:62663803-62666863 transcript_region:SL2.40ch03:62663803..62666863+ functional_description:"IST1 homolog (AHRD V1 *--- D3PJN2_9MAXI); contains Interpro domain(s) IPR005061 Protein of unknown function DUF292, eukaryotic "	K19476|1|0.0|852|sly:101251365|vacuolar protein sorting-associated protein IST1	-	-	-	gi|460379933|ref|XP_004235713.1|/0/PREDICTED: uncharacterized protein LOC101251365 [Solanum lycopersicum]
Solyc03g120260.2.1	-3.70519				genomic_reference:SL2.40ch03 gene_region:62763739-62766058 transcript_region:SL2.40ch03:62763739..62766058+ functional_description:"Coatomer beta&apos subunit (AHRD V1 ***- C4YSS2_CANAW); contains Interpro domain(s) IPR020472 G-protein beta WD-40 repeat, region "	K17302|1|6e-171|600|sly:101248561|coatomer, subunit beta'	-	-	-	gi|460379915|ref|XP_004235705.1|/4.57104e-170/PREDICTED: coatomer subunit beta'-2 [Solanum lycopersicum]
Solyc03g121420.2.1	-2.07731				genomic_reference:SL2.40ch03 gene_region:63588511-63589972 transcript_region:SL2.40ch03:63588511..63589972+ go_terms:GO:0003824 functional_description:"Phosphatase (AHRD V1 ***- D2V497_NAEGR); contains Interpro domain(s) IPR016965 Pyridoxal phosphate phosphatase, PHOSPHO2 "	K13248|1|1e-160|566|sly:101246036|pyridoxal phosphate phosphatase PHOSPHO2 [EC:3.1.3.74]	-	GO:0042578//phosphoric ester hydrolase activity	GO:0006796//phosphate-containing compound metabolic process	gi|460379728|ref|XP_004235613.1|/8.19628e-160/PREDICTED: inorganic pyrophosphatase 1-like [Solanum lycopersicum]
Solyc04g014900.2.1	-1.05889				genomic_reference:SL2.40ch04 gene_region:5145292-5147396 transcript_region:SL2.40ch04:5145292..5147396- go_terms:GO:0004675 functional_description:"Receptor like kinase, RLK"	K13420|1|2e-163|576|sot:102578869|LRR receptor-like serine/threonine-protein kinase FLS2 [EC:2.7.11.1]	-	-	-	gi|723689120|ref|XP_010319224.1|/0/PREDICTED: LRR receptor-like serine/threonine-protein kinase EFR isoform X1 [Solanum lycopersicum]
Solyc03g122350.2.1	-1.64796				genomic_reference:SL2.40ch03 gene_region:64280253-64282856 transcript_region:SL2.40ch03:64280253..64282856+ go_terms:GO:0004508 functional_description:"Cytochrome P450"	K05280|1|9e-117|421|sot:102593656|flavonoid 3'-monooxygenase [EC:1.14.13.21]	-	-	-	gi|460379598|ref|XP_004235548.1|/0/PREDICTED: cytochrome P450 71A1-like [Solanum lycopersicum]
Solyc04g009870.1.1	-1.25822				evidence_code:10F0H0E0IEG genomic_reference:SL2.40ch04 gene_region:3184723-3184878 transcript_region:SL2.40ch04:3184723..3184878+ functional_description:"Unknown Protein (AHRD V1)"	-	-	-	-	-
Solyc04g054450.1.1	-1.66297				evidence_code:10F0H1E0IEG genomic_reference:SL2.40ch04 gene_region:51682079-51684643 transcript_region:SL2.40ch04:51682079..51684643- go_terms:GO:0016301 functional_description:"LRR receptor-like serine/threonine-protein kinase, RLP"	K10406|1|3e-124|446|tcc:TCM_032503|kinesin family member C2/C3;K19613|3|2e-76|288|cic:CICLE_v10020552mg|leucine-rich repeat protein SHOC2	-	-	-	gi|460383808|ref|XP_004237609.1|/0/PREDICTED: receptor-like protein 12 [Solanum lycopersicum]
Solyc04g054500.2.1	-1.63943				genomic_reference:SL2.40ch04 gene_region:51776499-51777793 transcript_region:SL2.40ch04:51776499..51777793+ go_terms:GO:0030001 functional_description:"Metal ion binding protein (AHRD V1 **-- B6U811_MAIZE); contains Interpro domain(s) IPR006121 Heavy metal transport/detoxification protein "	K10752|1|2e-34|146|mdm:103421028|histone-binding protein RBBP4;K07213|2|4e-12|72.8|egr:104454107|copper chaperone;K00430|5|6e-12|72.0|mdm:103431979|peroxidase [EC:1.11.1.7]	-	GO:0043169//cation binding	GO:0006812//cation transport	gi|460383420|ref|XP_004237423.1|/3.0955e-78/PREDICTED: heavy metal-associated isoprenylated plant protein 26 [Solanum lycopersicum]
Solyc04g011440.2.1	-1.40534				genomic_reference:SL2.40ch04 gene_region:3894918-3898067 transcript_region:SL2.40ch04:3894918..3898067+ go_terms:GO:0051082 functional_description:"heat shock protein (AHRD V1 ***- B2D2G5_CAPSN); contains Interpro domain(s) IPR013126 Heat shock protein 70 "	K03283|1|0.0|1171|sly:101055596|heat shock 70kDa protein 1/8;K06758|1|0.0|1171|sly:101055596|L1 cell adhesion molecule like protein	-	-	-	gi|525314141|ref|NP_001266213.1|/0/heat shock protein 70-3 [Solanum lycopersicum]
Solyc04g064870.2.1	-1.14434				genomic_reference:SL2.40ch04 gene_region:55151560-55153322 transcript_region:SL2.40ch04:55151560..55153322+ functional_description:"Pathogenesis-related protein-like protein (AHRD V1 ***- Q8L9B0_ARATH)"	-	-	-	-	gi|460384084|ref|XP_004237744.1|/2.40424e-138/PREDICTED: pathogen-related protein [Solanum lycopersicum]
Solyc04g074680.1.1	-1.05583				evidence_code:10F0H0E0IEG genomic_reference:SL2.40ch04 gene_region:58193868-58194365 transcript_region:SL2.40ch04:58193868..58194365- functional_description:"Unknown Protein (AHRD V1)"	-	-	-	-	gi|723694432|ref|XP_010320186.1|/2.98945e-41/PREDICTED: uncharacterized protein LOC104647148 [Solanum lycopersicum]
Solyc04g078340.2.1	-1.50451				genomic_reference:SL2.40ch04 gene_region:60696429-60698416 transcript_region:SL2.40ch04:60696429..60698416+ go_terms:GO:0019825 functional_description:"Cytochrome P450"	K00517|1|2e-106|387|cit:102612547|;K13260|4|4e-101|369|fve:101304511|isoflavone 2'-hydroxylase [EC:1.14.13.89]	-	-	-	gi|970021025|ref|XP_015071767.1|/0/PREDICTED: cytochrome P450 81F1-like [Solanum pennellii]
Solyc05g010020.2.1	-1.34682				genomic_reference:SL2.40ch05 gene_region:4225071-4227064 transcript_region:SL2.40ch05:4225071..4227064- functional_description:"Unknown Protein (AHRD V1)"	-	-	-	-	-
Solyc04g079470.2.1	-1.48783				genomic_reference:SL2.40ch04 gene_region:61541595-61543506 transcript_region:SL2.40ch04:61541595..61543506- go_terms:GO:0043027,GO:0004867 functional_description:"Serpin (Serine protease inhibitor) (AHRD V1 **-* Q53P13_ORYSJ); contains Interpro domain(s) IPR015554 Protease inhibitor I4, serpin, plant "	K13963|1|0.0|747|sly:101265918|serpin B	-	-	-	gi|460384998|ref|XP_004238193.1|/0/PREDICTED: serpin-ZX-like isoform X2 [Solanum lycopersicum]
Solyc04g079480.2.1	-1.29168				genomic_reference:SL2.40ch04 gene_region:61543950-61545698 transcript_region:SL2.40ch04:61543950..61545698- go_terms:GO:0043027,GO:0004867 functional_description:"Serpin (Serine protease inhibitor) (AHRD V1 **-* Q53P13_ORYSJ); contains Interpro domain(s) IPR015554 Protease inhibitor I4, serpin, plant "	K13963|1|0.0|790|sly:101266216|serpin B	-	-	-	gi|460385002|ref|XP_004238195.1|/0/PREDICTED: serpin-ZX-like [Solanum lycopersicum]
Solyc04g079530.2.1	-1.42381				genomic_reference:SL2.40ch04 gene_region:61558442-61560949 transcript_region:SL2.40ch04:61558442..61560949+ go_terms:GO:0080054,GO:0042936 functional_description:"Solute carrier family 15 member 4 (AHRD V1 **-- S15A4_BOVIN); contains Interpro domain(s) IPR000109 TGF-beta receptor, type I/II extracellular region "	K14638|1|0.0|1094|sly:101265330|solute carrier family 15 (peptide/histidine transporter), member 3/4	-	-	-	gi|460384996|ref|XP_004238192.1|/0/PREDICTED: protein NRT1/ PTR FAMILY 4.5-like [Solanum lycopersicum]
Solyc04g081840.2.1	-2.64211				genomic_reference:SL2.40ch04 gene_region:63315552-63319148 transcript_region:SL2.40ch04:63315552..63319148+ functional_description:"Unknown Protein (AHRD V1); contains Interpro domain(s) IPR007749 Protein of unknown function DUF677 "	-	-	-	-	gi|460385874|ref|XP_004238625.1|/3.02766e-178/PREDICTED: UPF0496 protein At1g20180-like [Solanum lycopersicum]
Solyc05g005290.2.1	-1.05696				genomic_reference:SL2.40ch05 gene_region:232495-233667 transcript_region:SL2.40ch05:232495..233667- go_terms:GO:0003950 functional_description:"Poly polymerase catalytic domain containing protein expressed (AHRD V1 **-- Q84T80_ORYSJ); contains Interpro domain(s) IPR012317 Poly(ADP-ribose) polymerase, catalytic region "	K13459|1|3e-11|69.3|aly:ARALYDRAFT_675171|disease resistance protein RPS2	-	-	-	gi|723696785|ref|XP_010320567.1|/7.85819e-132/PREDICTED: probable inactive poly [ADP-ribose] polymerase SRO2 [Solanum lycopersicum]
Solyc05g005460.2.1	-1.87811				genomic_reference:SL2.40ch05 gene_region:341827-347358 transcript_region:SL2.40ch05:341827..347358+ go_terms:GO:0004791 functional_description:"Nucleoredoxin 2 (AHRD V1 *--- A8I9J4_CHLRE); contains Interpro domain(s) IPR000866 Alkyl hydroperoxide reductase/ Thiol specific antioxidant/ Mal allergen "	K17609|1|0.0|1043|sly:101250401|nucleoredoxin [EC:1.8.1.8]	-	-	-	gi|460385948|ref|XP_004238662.1|/0/PREDICTED: probable nucleoredoxin 1 [Solanum lycopersicum]
Solyc05g005540.2.1	-1.18566				genomic_reference:SL2.40ch05 gene_region:380139-383035 transcript_region:SL2.40ch05:380139..383035- go_terms:GO:0004650 functional_description:"BURP domain-containing protein (Fragment) (AHRD V1 *--- C1PI44_ARATH); contains Interpro domain(s) IPR004873 BURP "	K06699|1|4e-23|110|smo:SELMODRAFT_440226|proteasome activator subunit 4;K12472|2|2e-14|81.6|bvg:104885038|epidermal growth factor receptor substrate 15;K14411|3|3e-08|61.6|dosa:Os10t0470900-01|RNA-binding protein Musashi;K12741|5|1e-07|59.3|mtr:MTR_3g025880|heterogeneous nuclear ribonucleoprotein A1/A3	GO:0005576//extracellular region;GO:0030312//external encapsulating structure	-	GO:0003006//developmental process involved in reproduction;GO:0045229//external encapsulating structure organization	gi|822885198|ref|NP_001296190.1|/0/polygalacturonase non-catalytic subunit AroGP3 precursor [Solanum lycopersicum]
Solyc05g007470.2.1	-1.65527				genomic_reference:SL2.40ch05 gene_region:2038021-2039981 transcript_region:SL2.40ch05:2038021..2039981+ go_terms:GO:0016887 functional_description:"AAA-ATPase (AHRD V1 **-* C3TX92_BRASY); contains Interpro domain(s) IPR003959 ATPase, AAA-type, core "	K08900|1|1e-154|547|vvi:100250791|mitochondrial chaperone BCS1	-	GO:0000166//nucleotide binding	-	gi|970030648|ref|XP_015076609.1|/0/PREDICTED: LOW QUALITY PROTEIN: AAA-ATPase At3g28580-like [Solanum pennellii]
Solyc05g051610.1.1	-2.32193				evidence_code:10F0H1E0IEG genomic_reference:SL2.40ch05 gene_region:61127063-61130585 transcript_region:SL2.40ch05:61127063..61130585- go_terms:GO:0005515 functional_description:"Receptor-like protein kinase (AHRD V1 ***- Q9FZP2_ARATH); contains Interpro domain(s) IPR002290 Serine/threonine protein kinase "	K17609|1|2e-118|427|eus:EUTSA_v10026931mg|nucleoredoxin [EC:1.8.1.8];K04733|4|1e-100|368|smo:SELMODRAFT_133410|interleukin-1 receptor-associated kinase 4 [EC:2.7.11.1]	-	-	-	gi|723702265|ref|XP_010321478.1|/0/PREDICTED: U-box domain-containing protein 35 isoform X2 [Solanum lycopersicum]
Solyc05g051310.1.1	-1.36522				evidence_code:10F0H0E0IEG genomic_reference:SL2.40ch05 gene_region:60746076-60746615 transcript_region:SL2.40ch05:60746076..60746615- functional_description:"Ethylene-responsive transcription factor 5 (AHRD V1 *-*- ERF5_NICSY)"	K09286|1|8e-16|83.6|sot:102587899|EREBP-like factor	-	-	GO:0009987//cellular process	gi|970028588|ref|XP_015075617.1|/6.52094e-73/PREDICTED: uncharacterized protein LOC107019757 [Solanum pennellii]
Solyc05g051940.2.1	-2.09366				genomic_reference:SL2.40ch05 gene_region:61464896-61466816 transcript_region:SL2.40ch05:61464896..61466816+ go_terms:GO:0005351 functional_description:"Transporter major facilitator family (AHRD V1 **-- B5IUM5_9EURY); contains Interpro domain(s) IPR016196 Major facilitator superfamily, general substrate transporter "	-	-	-	-	gi|460388670|ref|XP_004239989.1|/0/PREDICTED: thiamine pathway transporter THI73-like [Solanum lycopersicum]
Solyc05g053170.2.1	-1.20922				genomic_reference:SL2.40ch05 gene_region:62446317-62449836 transcript_region:SL2.40ch05:62446317..62449836+ go_terms:GO:0008415,GO:0008152,GO:0009058 functional_description:"Chalcone synthase-A (AHRD V1 ***- O04969_IPOPU); contains Interpro domain(s) IPR001099 Chalcone/stilbene synthase, N-terminal "	K00660|1|0.0|754|sly:101245061|chalcone synthase [EC:2.3.1.74]	-	GO:0016747//transferase activity, transferring acyl groups other than amino-acyl groups	GO:0009699//phenylpropanoid biosynthetic process	gi|460388486|ref|XP_004239898.1|/0/PREDICTED: chalcone synthase B [Solanum lycopersicum]
Solyc05g053620.2.1	-2.13896				genomic_reference:SL2.40ch05 gene_region:62839788-62841148 transcript_region:SL2.40ch05:62839788..62841148+ go_terms:GO:0030246 functional_description:"F-box protein PP2-B1 (AHRD V1 **-- PP2B1_ARATH)"	K16219|1|9e-11|67.8|tcc:TCM_027003|protein N-terminal methyltransferase [EC:2.1.1.244];K15747|2|7e-06|51.6|mdm:103427772|beta-ring hydroxylase [EC:1.14.-.-]	-	-	-	gi|460388416|ref|XP_004239863.1|/1.62667e-93/PREDICTED: putative F-box protein PP2-B12 [Solanum lycopersicum]
Solyc06g008820.2.1	-1.27854				genomic_reference:SL2.40ch06 gene_region:2764067-2770677 transcript_region:SL2.40ch06:2764067..2770677+ go_terms:GO:0015385 functional_description:"Sodium/hydrogen exchanger (AHRD V1 **** Q93YH2_SOLLC); contains Interpro domain(s) IPR018407 Na+/H+ exchanger, isoforms 1-4, conserved region "	K14724|1|0.0|672|mus:103988569|solute carrier family 9 (sodium/hydrogen exchanger), member 8	GO:0031224//intrinsic component of membrane	GO:0005451//monovalent cation:proton antiporter activity	GO:0055067;GO:0030001//metal ion transport	gi|723703500|ref|XP_010321693.1|/0/PREDICTED: Na+/H+ antiporter, isoform 1 isoform X1 [Solanum lycopersicum]
Solyc06g033920.1.1	-1.00574				evidence_code:10F0H1E0IEG genomic_reference:SL2.40ch06 gene_region:20107581-20110481 transcript_region:SL2.40ch06:20107581..20110481+ go_terms:GO:0016301 functional_description:"LRR receptor-like serine/threonine-protein kinase, RLP"	K10406|1|8e-135|482|tcc:TCM_032503|kinesin family member C2/C3;K13420|2|3e-80|301|bvg:104883663|LRR receptor-like serine/threonine-protein kinase FLS2 [EC:2.7.11.1]	-	-	-	gi|460390380|ref|XP_004240813.1|/0/PREDICTED: receptor-like protein 12 [Solanum lycopersicum]
Solyc06g009040.2.1	-2.60543				genomic_reference:SL2.40ch06 gene_region:2975638-2977590 transcript_region:SL2.40ch06:2975638..2977590+ go_terms:GO:0004364,GO:0043295 functional_description:"Glutathione S-transferase (AHRD V1 **** A5YWI9_SOLTU); contains Interpro domain(s) IPR004046 Glutathione S-transferase, C-terminal "	K00799|1|2e-118|425|sly:101256677|glutathione S-transferase [EC:2.5.1.18]	-	GO:0016765//transferase activity, transferring alkyl or aryl (other than methyl) groups	GO:0009755//hormone-mediated signaling pathway	gi|460389802|ref|XP_004240537.1|/1.33267e-117/PREDICTED: glutathione S-transferase-like [Solanum lycopersicum]
Solyc06g010250.2.1	-2.20472				genomic_reference:SL2.40ch06 gene_region:5518796-5521038 transcript_region:SL2.40ch06:5518796..5521038- go_terms:GO:0015112 functional_description:"Nitrate transporter (AHRD V1 **** A5JUX2_9ROSI); contains Interpro domain(s) IPR016196 Major facilitator superfamily, general substrate transporter "	K02575|1|0.0|875|sly:101247028|MFS transporter, NNP family, nitrate/nitrite transporter	-	-	-	gi|460389904|ref|XP_004240585.1|/0/PREDICTED: high affinity nitrate transporter 2.4-like [Solanum lycopersicum]
Solyc06g050440.2.1	-1.09411				genomic_reference:SL2.40ch06 gene_region:29541578-29543891 transcript_region:SL2.40ch06:29541578..29543891- go_terms:GO:0005515 functional_description:"Peroxidase (AHRD V1 ***- Q9XIV9_TOBAC); contains Interpro domain(s) IPR002016 Haem peroxidase, plant/fungal/bacterial "	K00430|1|0.0|635|sly:101261825|peroxidase [EC:1.11.1.7]	-	-	-	gi|460390532|ref|XP_004240883.1|/1.20746e-180/PREDICTED: peroxidase P7-like [Solanum lycopersicum]
Solyc06g036290.2.1	-1.2877				genomic_reference:SL2.40ch06 gene_region:22492761-22495996 transcript_region:SL2.40ch06:22492761..22495996+ go_terms:GO:0042623,GO:0005524 functional_description:"Heat shock protein 90 (Fragment) (AHRD V1 **-- Q00NU9_WHEAT); contains Interpro domain(s) IPR003594 ATP-binding region, ATPase-like IPR001404 Heat shock protein Hsp90 "	K04079|1|0.0|1015|sly:101260143|molecular chaperone HtpG	GO:0044424	GO:0005515//protein binding;GO:0032559//adenyl ribonucleotide binding	GO:0044267//cellular protein metabolic process;GO:0050896//response to stimulus	gi|460390179|ref|XP_004240717.1|/0/PREDICTED: heat shock protein 83-like [Solanum lycopersicum]
Solyc06g062420.2.1	-1.23157				genomic_reference:SL2.40ch06 gene_region:35762705-35763409 transcript_region:SL2.40ch06:35762705..35763409- functional_description:"Unknown Protein (AHRD V1)"	-	-	-	-	-
Solyc06g053510.2.1	-1.51361				genomic_reference:SL2.40ch06 gene_region:32795986-32800783 transcript_region:SL2.40ch06:32795986..32800783+ go_terms:GO:0004766 functional_description:"Spermidine synthase (AHRD V1 **** A7DY57_COCOF); contains Interpro domain(s) IPR001045 Spermine synthase "	K05353|1|3e-169|595|sly:778243|putrescine N-methyltransferase [EC:2.1.1.53];K00797|5|3e-110|399|cic:CICLE_v10031988mg|spermidine synthase [EC:2.5.1.16]	-	GO:0008757//S-adenosylmethionine-dependent methyltransferase activity;GO:0016765//transferase activity, transferring alkyl or aryl (other than methyl) groups	GO:0006596//polyamine biosynthetic process;GO:0006730//one-carbon metabolic process	gi|930697396|ref|NP_001233790.2|/8.67788e-169/putrescine N-methyltransferase [Solanum lycopersicum]
Solyc06g063210.2.1	-1.34269				genomic_reference:SL2.40ch06 gene_region:36316008-36319510 transcript_region:SL2.40ch06:36316008..36319510+ go_terms:GO:0005217,GO:0005515 functional_description:"Glutamate-gated kainate-type ion channel receptor subunit GluR5 (AHRD V1 **** B9HB97_POPTR); contains Interpro domain(s) IPR017103 Ionotropic glutamate-like receptor, plant "	K05387|1|0.0|1890|sly:101265038|glutamate receptor, ionotropic, plant	-	-	-	gi|723709990|ref|XP_010322804.1|/0/PREDICTED: glutamate receptor 2.8-like [Solanum lycopersicum]
Solyc06g069040.2.1	-1.30933				genomic_reference:SL2.40ch06 gene_region:39229933-39234823 transcript_region:SL2.40ch06:39229933..39234823- go_terms:GO:0004364 functional_description:"Glutathione S-transferase (AHRD V1 **** Q84T17_PHAAT); contains Interpro domain(s) IPR004046 Glutathione S-transferase, C-terminal "	K00799|1|2e-129|465|sly:543816|glutathione S-transferase [EC:2.5.1.18]	-	GO:0016846//carbon-sulfur lyase activity	-	gi|350538523|ref|NP_001234091.1|/1.26742e-128/putative glutathione S-transferase T4 [Solanum lycopersicum]
Solyc06g072550.2.1	-1.3412				genomic_reference:SL2.40ch06 gene_region:41136237-41138675 transcript_region:SL2.40ch06:41136237..41138675- functional_description:"UPF0497 membrane protein 8 (AHRD V1 ***- U4978_VITVI); contains Interpro domain(s) IPR006459 Uncharacterised protein family UPF0497, trans-membrane plant subgroup "	-	-	-	-	gi|460391702|ref|XP_004241458.1|/3.06951e-69/PREDICTED: CASP-like protein 1F1 [Solanum lycopersicum]
Solyc06g073580.2.1	-1.06613				genomic_reference:SL2.40ch06 gene_region:41757606-41760433 transcript_region:SL2.40ch06:41757606..41760433+ go_terms:GO:0045431 functional_description:"1-aminocyclopropane-1-carboxylate oxidase 1 (AHRD V1 **-- ACCO1_ORYSJ); contains Interpro domain(s) IPR005123 Oxoglutarate and iron-dependent oxygenase "	K18054|1|8e-46|185|sita:101783070|2'-deoxymugineic-acid 2'-dioxygenase / mugineic-acid 3-dioxygenase [EC:1.14.11.24 1.14.11.25]	-	-	-	gi|460391551|ref|XP_004241384.1|/0/PREDICTED: hyoscyamine 6-dioxygenase-like [Solanum lycopersicum]
Solyc06g076550.2.1	-1.53898				genomic_reference:SL2.40ch06 gene_region:43943810-43945395 transcript_region:SL2.40ch06:43943810..43945395- go_terms:GO:0080044 functional_description:"UDP-glucosyltransferase (AHRD V1 **-* C0LNQ9_MAIZE); contains Interpro domain(s) IPR002213 UDP-glucuronosyl/UDP-glucosyltransferase "	K13493|1|6e-98|358|eus:EUTSA_v10013513mg|cytokinin-N-glucosyltransferase [EC:2.4.1.-]	-	GO:0016757//transferase activity, transferring glycosyl groups	-	gi|723707056|ref|XP_004242069.2|/0/PREDICTED: UDP-glucose iridoid glucosyltransferase-like [Solanum lycopersicum]
Solyc06g069740.1.1	-2.76728				evidence_code:10F0H0E0IEG genomic_reference:SL2.40ch06 gene_region:39824282-39824839 transcript_region:SL2.40ch06:39824282..39824839- go_terms:GO:0005515,GO:0005509 functional_description:"Calmodulin-like protein (AHRD V1 *-*- B6TXW9_MAIZE); contains Interpro domain(s) IPR011992 EF-Hand type "	K02183|1|2e-93|341|sly:101258272|calmodulin	-	-	-	gi|460393146|ref|XP_004242172.1|/1.36964e-92/PREDICTED: probable calcium-binding protein CML30 [Solanum lycopersicum]
Solyc07g007220.2.1	-1.58779				genomic_reference:SL2.40ch07 gene_region:1957198-1960831 transcript_region:SL2.40ch07:1957198..1960831- go_terms:GO:0004722 functional_description:"Serine/threonine phosphatase family protein (AHRD V1 **** C1E0J1_9CHLO); contains Interpro domain(s) IPR015655 Protein phosphatase 2C "	K14803|1|0.0|747|sly:101252501|protein phosphatase 2C homolog 2/3 [EC:3.1.3.16]	GO:0043234//protein complex	GO:0004721//phosphoprotein phosphatase activity;GO:0043169//cation binding	GO:0006464//cellular protein modification process	gi|460394240|ref|XP_004242712.1|/0/PREDICTED: probable protein phosphatase 2C 27 [Solanum lycopersicum]
Solyc06g071060.1.1	-1.3108				evidence_code:10F0H1E1IEG genomic_reference:SL2.40ch06 gene_region:40049808-40050596 transcript_region:SL2.40ch06:40049808..40050596+ go_terms:GO:0043621 functional_description:"Short-chain dehydrogenase/reductase family protein (AHRD V1 **-- D7L204_ARALY); contains Interpro domain(s) IPR002347 Glucose/ribitol dehydrogenase "	K00059|1|3e-142|504|sly:101249464|3-oxoacyl-[acyl-carrier protein] reductase [EC:1.1.1.100]	-	GO:0003824//catalytic activity	GO:0008152//metabolic process	gi|460391918|ref|XP_004241565.1|/1.98453e-141/PREDICTED: short-chain type dehydrogenase/reductase-like [Solanum lycopersicum]
Solyc07g041500.2.1	-2.18942				genomic_reference:SL2.40ch07 gene_region:50636454-50638935 transcript_region:SL2.40ch07:50636454..50638935+ go_terms:GO:0008395,GO:0019825 functional_description:"Cytochrome P450"	K07424|1|1e-131|470|sbi:SORBI_03g028720|cytochrome P450, family 3, subfamily A [EC:1.14.14.1];K07426|2|6e-125|448|cmo:103486999|cytochrome P450, family 4, subfamily B, polypeptide 1 [EC:1.14.14.1];K15638|5|3e-112|406|crb:CARUB_v10008841mg|cytochrome P450, family 72, subfamily C, polypeptide 1	-	-	-	gi|460396311|ref|XP_004243719.1|/0/PREDICTED: cytochrome P450 72A15-like [Solanum lycopersicum]
Solyc07g054170.2.1	-1.01138				genomic_reference:SL2.40ch07 gene_region:59853346-59856602 transcript_region:SL2.40ch07:59853346..59856602+ go_terms:GO:0005576 functional_description:"Expansin B1 (AHRD V1 ***- C8CC40_RAPSA); contains Interpro domain(s) IPR007117 Pollen allergen/expansin, C-terminal "	K13754|1|3e-16|86.7|vvi:104881844|solute carrier family 24 (sodium/potassium/calcium exchanger), member 6	-	-	GO:0000003//reproduction	gi|460395545|ref|XP_004243343.1|/2.35575e-159/PREDICTED: expansin-B3 [Solanum lycopersicum]
Solyc07g056420.2.1	-1.59134				genomic_reference:SL2.40ch07 gene_region:61602179-61603983 transcript_region:SL2.40ch07:61602179..61603983+ go_terms:GO:0004364,GO:0043295 functional_description:"Glutathione S-transferase-like protein (AHRD V1 **** Q8GVD1_SOLLC); contains Interpro domain(s) IPR004046 Glutathione S-transferase, C-terminal "	K00799|1|4e-127|454|sly:543836|glutathione S-transferase [EC:2.5.1.18]	-	GO:0016765//transferase activity, transferring alkyl or aryl (other than methyl) groups	GO:0009755//hormone-mediated signaling pathway	gi|926657597|ref|NP_001234157.2|/2.46715e-127/glutathione S-transferase-like protein [Solanum lycopersicum]
Solyc07g006140.2.1	-2.64351				genomic_reference:SL2.40ch07 gene_region:984510-988395 transcript_region:SL2.40ch07:984510..988395- go_terms:GO:0008395,GO:0019825 functional_description:"Cytochrome P450"	K07426|1|1e-145|517|cmo:103486999|cytochrome P450, family 4, subfamily B, polypeptide 1 [EC:1.14.14.1];K07424|4|3e-129|463|sbi:SORBI_03g028720|cytochrome P450, family 3, subfamily A [EC:1.14.14.1];K15638|5|1e-126|454|brp:103872492|cytochrome P450, family 72, subfamily C, polypeptide 1	-	GO:0016491//oxidoreductase activity;GO:0005506//iron ion binding	-	gi|460394084|ref|XP_004242635.1|/0/PREDICTED: cytochrome P450 CYP72A219-like [Solanum lycopersicum]
Solyc07g042430.1.1	-2.23879				evidence_code:10F0H1E1IEG genomic_reference:SL2.40ch07 gene_region:52901895-52904375 transcript_region:SL2.40ch07:52901895..52904375+ go_terms:GO:0004497 functional_description:"Dimethylaniline monooxygenase (AHRD V1 **** C1GPZ2_PARBA); contains Interpro domain(s) IPR012143 Dimethylaniline monooxygenase, N-oxide-forming "	K00485|1|0.0|1006|sly:101258974|dimethylaniline monooxygenase (N-oxide forming) [EC:1.14.13.8]	GO:0005789//endoplasmic reticulum membrane	GO:0016709//oxidoreductase activity, acting on paired donors, with incorporation or reduction of molecular oxygen, NAD(P)H as one donor, and incorporation of one atom of oxygen;GO:0050662//coenzyme binding;GO:0000166//nucleotide binding	GO:0008152//metabolic process	gi|460396718|ref|XP_004243918.1|/0/PREDICTED: probable flavin-containing monooxygenase 1 [Solanum lycopersicum]
Solyc07g006420.1.1	-1.72289				evidence_code:10F0H0E1IEG genomic_reference:SL2.40ch07 gene_region:1238017-1238928 transcript_region:SL2.40ch07:1238017..1238928+ functional_description:"Unknown Protein (AHRD V1)"	-	-	-	-	gi|661893107|emb|CDP02916.1|/8.68405e-49/unnamed protein product [Coffea canephora]
Solyc07g048060.1.1	-1.53452				evidence_code:10F0H1E0IEG genomic_reference:SL2.40ch07 gene_region:56563949-56564464 transcript_region:SL2.40ch07:56563949..56564464+ functional_description:"Auxin-induced protein-like (AHRD V1 **-- Q6YUI4_ORYSJ); contains Interpro domain(s) IPR007613 Protein of unknown function DUF568, DOMON-like "	-	GO:0031224//intrinsic component of membrane	-	-	gi|460396616|ref|XP_004243867.1|/1.65881e-96/PREDICTED: cytochrome b561 and DOMON domain-containing protein At5g48750 [Solanum lycopersicum]
Solyc07g048070.2.1	-1.49225				genomic_reference:SL2.40ch07 gene_region:56576167-56578449 transcript_region:SL2.40ch07:56576167..56578449+ functional_description:"Membrane protein (AHRD V1 **-- B6U5U8_MAIZE); contains Interpro domain(s) IPR017214 Uncharacterised conserved protein UCP037471 "	-	GO:0031224//intrinsic component of membrane	-	-	gi|460395941|ref|XP_004243538.1|/0/PREDICTED: cytochrome b561 and DOMON domain-containing protein At5g47530-like [Solanum lycopersicum]
Solyc07g056190.2.1	-1.43867				genomic_reference:SL2.40ch07 gene_region:61367048-61367815 transcript_region:SL2.40ch07:61367048..61367815- functional_description:"NBS-LRR class disease resistance protein (AHRD V1 *--- D5L9G7_ORYSI)"	-	-	-	-	gi|460395288|ref|XP_004243216.1|/6.54853e-51/PREDICTED: uncharacterized protein LOC101251303 [Solanum lycopersicum]
Solyc07g056210.2.1	-2.96789				genomic_reference:SL2.40ch07 gene_region:61378852-61379980 transcript_region:SL2.40ch07:61378852..61379980- functional_description:"Unknown Protein (AHRD V1)"	K19307|1|9e-06|49.7|sly:101268886|25S rRNA (uracil2634-N3)-methyltransferase [EC:2.1.1.313]	-	-	-	gi|460395284|ref|XP_004243214.1|/6.13898e-59/PREDICTED: uncharacterized protein LOC101250708 [Solanum lycopersicum]
Solyc07g049460.2.1	-1.3078				genomic_reference:SL2.40ch07 gene_region:57063539-57067729 transcript_region:SL2.40ch07:57063539..57067729+ go_terms:GO:0005515,GO:0004322 functional_description:"Laccase (AHRD V1 ***- B1PXG7_SOLLC); contains Interpro domain(s) IPR017761 Laccase "	K05909|1|0.0|1082|sly:100147721|laccase [EC:1.10.3.2]	-	-	-	gi|930425320|ref|NP_001233816.2|/0/laccase precursor [Solanum lycopersicum]
Solyc07g049660.2.1	-1.71719				genomic_reference:SL2.40ch07 gene_region:57349065-57351095 transcript_region:SL2.40ch07:57349065..57351095+ go_terms:GO:0010327 functional_description:"Acetyl coenzyme A cis-3-hexen-1-ol acetyl transferase (AHRD V1 **-* Q9SRQ2_ARATH); contains Interpro domain(s) IPR003480 Transferase "	K18858|1|1e-124|447|brp:103855163|(Z)-3-hexen-1-ol acetyltransferase [EC:2.3.1.195]	-	GO:0016746//transferase activity, transferring acyl groups	-	gi|723715878|ref|XP_004243496.2|/0/PREDICTED: benzyl alcohol O-benzoyltransferase [Solanum lycopersicum]
Solyc07g056440.2.1	-1.06601				genomic_reference:SL2.40ch07 gene_region:61611051-61612861 transcript_region:SL2.40ch07:61611051..61612861+ go_terms:GO:0043295 functional_description:"Glutathione S-transferase-like protein (AHRD V1 **** Q8GVD1_SOLLC); contains Interpro domain(s) IPR004046 Glutathione S-transferase, C-terminal "	K00799|1|1e-109|397|sly:101244886|glutathione S-transferase [EC:2.5.1.18]	-	GO:0016765//transferase activity, transferring alkyl or aryl (other than methyl) groups	GO:0009755//hormone-mediated signaling pathway	gi|460395245|ref|XP_004243195.1|/7.64283e-109/PREDICTED: probable glutathione S-transferase [Solanum lycopersicum]
Solyc07g056480.2.1	-1.63918				genomic_reference:SL2.40ch07 gene_region:61623166-61624189 transcript_region:SL2.40ch07:61623166..61624189+ go_terms:GO:0004364,GO:0043295 functional_description:"Glutathione S-transferase-like protein (AHRD V1 **** Q8GVD1_SOLLC); contains Interpro domain(s) IPR004046 Glutathione S-transferase, C-terminal "	K00799|1|1e-127|456|sly:543628|glutathione S-transferase [EC:2.5.1.18]	-	GO:0016765//transferase activity, transferring alkyl or aryl (other than methyl) groups	GO:0009755//hormone-mediated signaling pathway	gi|908212425|ref|NP_001234379.2|/2.01374e-128/glutathione S-transferase/peroxidase [Solanum lycopersicum]
Solyc07g056500.2.1	-1.35878				genomic_reference:SL2.40ch07 gene_region:61628566-61630043 transcript_region:SL2.40ch07:61628566..61630043- go_terms:GO:0004364 functional_description:"Glutathione transferase (AHRD V1 **** O49821_CARPA); contains Interpro domain(s) IPR004046 Glutathione S-transferase, C-terminal "	K00799|1|4e-82|303|sly:543817|glutathione S-transferase [EC:2.5.1.18]	-	GO:0003824//catalytic activity	-	gi|350538579|ref|NP_001234094.1|/2.50143e-81/uncharacterized protein LOC543817 [Solanum lycopersicum]
Solyc07g065380.2.1	-1.14782				genomic_reference:SL2.40ch07 gene_region:64388616-64391033 transcript_region:SL2.40ch07:64388616..64391033- go_terms:GO:0008324 functional_description:"Zinc transporter 2 (AHRD V1 **** B6UH65_MAIZE); contains Interpro domain(s) IPR003689 Zinc/iron permease "	K14709|1|3e-173|608|sly:100037509|solute carrier family 39 (zinc transporter), member 1/2/3	GO:0044464	GO:0008324//cation transmembrane transporter activity	GO:0006812//cation transport	gi|350538565|ref|NP_001234349.1|/2.23525e-172/zinc transporter-like precursor [Solanum lycopersicum]
Solyc07g065660.2.1	-1.12824				genomic_reference:SL2.40ch07 gene_region:64569421-64573269 transcript_region:SL2.40ch07:64569421..64573269- go_terms:GO:0016759 functional_description:"Cellulose synthase (AHRD V1 **** Q2HT17_MEDTR); contains Interpro domain(s) IPR005150 Cellulose synthase "	K10999|1|2e-101|371|gmx:100799375|cellulose synthase A [EC:2.4.1.12]	GO:0016020//membrane	GO:0016757//transferase activity, transferring glycosyl groups	GO:0009987//cellular process	gi|723717976|ref|XP_010324247.1|/0/PREDICTED: cellulose synthase-like protein E1 [Solanum lycopersicum]
Solyc08g007080.2.1	-1.34317				genomic_reference:SL2.40ch08 gene_region:1637048-1641994 transcript_region:SL2.40ch08:1637048..1641994- go_terms:GO:0004445 functional_description:"Inositol 1 4 5-trisphosphate 5-phosphatase (AHRD V1 **** Q712G2_ARATH); contains Interpro domain(s) IPR000300 Inositol polyphosphate related phosphatase "	K01099|1|2e-68|261|rcu:RCOM_0853040|phosphatidylinositol-bisphosphatase [EC:3.1.3.36]	-	GO:0016791//phosphatase activity	-	gi|723719817|ref|XP_010324566.1|/0/PREDICTED: type I inositol 1,4,5-trisphosphate 5-phosphatase 2-like isoform X1 [Solanum lycopersicum]
Solyc08g079900.1.1	-1.35816				evidence_code:10F0H1E1IEG genomic_reference:SL2.40ch08 gene_region:60493717-60495963 transcript_region:SL2.40ch08:60493717..60495963+ go_terms:GO:0004252 functional_description:"Subtilisin-like protease (AHRD V1 **-- Q9LWA4_SOLLC); contains Interpro domain(s) IPR015500 Peptidase S8, subtilisin-related "	K18443|1|2e-112|407|rcu:RCOM_0732470|golgi-specific brefeldin A-resistance guanine nucleotide exchange factor 1;K13199|2|2e-20|101|mtr:MTR_7g081660|plasminogen activator inhibitor 1 RNA-binding protein;K11267|3|2e-16|89.0|mtr:MTR_091s0011|sister chromatid cohesion protein PDS5;K08653|4|9e-06|53.1|olu:OSTLU_40456|membrane-bound transcription factor site-1 protease [EC:3.4.21.112];K11262|5|9e-06|53…	-	GO:0005515//protein binding;GO:0004175//endopeptidase activity	GO:0019538//protein metabolic process;GO:0044092//negative regulation of molecular function	gi|723724639|ref|XP_004245675.2|/0/PREDICTED: subtilisin-like protease [Solanum lycopersicum]
Solyc08g081350.2.1	-1.98606				genomic_reference:SL2.40ch08 gene_region:61584925-61587145 transcript_region:SL2.40ch08:61584925..61587145- functional_description:"Constans-like protein (AHRD V1 *--- Q7Y1T8_BRANA); contains Interpro domain(s) IPR010402 CCT domain "	K03539|1|2e-21|103|mus:103991802|ribonuclease P/MRP protein subunit RPP1 [EC:3.1.26.5]	-	-	-	gi|460400115|ref|XP_004245581.1|/1.85955e-166/PREDICTED: zinc finger protein CONSTANS-LIKE 1-like [Solanum lycopersicum]
Solyc09g090990.2.1	-1.38468				genomic_reference:SL2.40ch09 gene_region:65703511-65704905 transcript_region:SL2.40ch09:65703511..65704905- go_terms:GO:0009607 functional_description:"Major allergen Mal d 1 (AHRD V1 ***- Q43550_MALDO); contains Interpro domain(s) IPR000916 Bet v I allergen "	K02553|1|3e-20|99.0|bvg:104906773|regulator of ribonuclease activity A;K14496|2|2e-06|53.1|gmx:100805641|abscisic acid receptor PYR/PYL family	-	-	GO:0006950//response to stress	gi|2887310|emb|CAA75803.1|/8.99044e-95/TSI-1 protein [Solanum lycopersicum]
Solyc08g065190.2.1	-1.11614				genomic_reference:SL2.40ch08 gene_region:50183141-50186092 transcript_region:SL2.40ch08:50183141..50186092+ go_terms:GO:0005385 functional_description:"Zinc transporter protein (AHRD V1 **** D5LMF9_9FABA); contains Interpro domain(s) IPR004698 Zinc/iron permease, fungal and plant "	K14709|1|2e-174|612|sly:101259773|solute carrier family 39 (zinc transporter), member 1/2/3	-	-	-	gi|460399141|ref|XP_004245100.1|/1.36118e-173/PREDICTED: zinc transporter 4, chloroplastic [Solanum lycopersicum]
Solyc08g007460.2.1	-1.38592				genomic_reference:SL2.40ch08 gene_region:2031768-2034424 transcript_region:SL2.40ch08:2031768..2034424+ go_terms:GO:0008289 functional_description:"Non-specific lipid-transfer protein (AHRD V1 -*** B9RGU5_RICCO); contains Interpro domain(s) IPR003612 Plant lipid transfer protein/seed storage/trypsin-alpha amylase inhibitor "	K14998|1|4e-11|68.9|mdm:103431243|surfeit locus 1 family protein	-	-	-	gi|460398045|ref|XP_004244575.1|/7.24469e-71/PREDICTED: protein YLS3-like [Solanum lycopersicum]
Solyc08g014360.1.1	-1.46826				evidence_code:10F0H1E0IEG genomic_reference:SL2.40ch08 gene_region:4117925-4124007 transcript_region:SL2.40ch08:4117925..4124007- go_terms:GO:0045551,GO:0008106 functional_description:"Cinnamyl alcohol dehydrogenase-like protein (AHRD V1 **** A9PHZ1_POPTR); contains Interpro domain(s) IPR002085 Alcohol dehydrogenase superfamily, zinc-containing "	K00083|1|0.0|707|sly:101248800|cinnamyl-alcohol dehydrogenase [EC:1.1.1.195]	-	GO:0016616//oxidoreductase activity, acting on the CH-OH group of donors, NAD or NADP as acceptor;GO:0046914//transition metal ion binding	GO:0008152//metabolic process	gi|970045315|ref|XP_015084088.1|/0/PREDICTED: probable cinnamyl alcohol dehydrogenase 6 [Solanum pennellii]
Solyc08g060920.2.1	-1.14931				genomic_reference:SL2.40ch08 gene_region:42987091-42988595 transcript_region:SL2.40ch08:42987091..42988595+ functional_description:"Xenotropic and polytropic retrovirus receptor (AHRD V1 **-- B2GU54_XENTR); contains Interpro domain(s) IPR004331 SPX, N-terminal "	K14430|1|2e-09|63.9|gsl:Gasu_35240|phosphate transporter;K18696|2|2e-08|61.2|bpg:Bathy01g03620|glycerophosphodiester phosphodiesterase [EC:3.1.4.46]	-	-	-	gi|970044513|ref|XP_015083677.1|/7.95109e-147/PREDICTED: SPX domain-containing protein 1-like [Solanum pennellii]
Solyc08g062310.1.1	-5.75489				evidence_code:10F0H0E0IEG genomic_reference:SL2.40ch08 gene_region:48085442-48090361 transcript_region:SL2.40ch08:48085442..48090361+ go_terms:GO:0006508 functional_description:"Ulp1 protease family C-terminal catalytic domain containing protein (AHRD V1 *-*- Q60D46_SOLDE); contains Interpro domain(s) IPR003653 Peptidase C48, SUMO/Sentrin/Ubl1 "	K11446|1|8e-117|422|sot:102593415|histone demethylase JARID1 [EC:1.14.11.-];K08592|2|2e-15|85.9|vvi:104882098|sentrin-specific protease 1 [EC:3.4.22.68]	-	-	-	gi|970007211|ref|XP_015064479.1|/0/PREDICTED: uncharacterized protein LOC107009648 [Solanum pennellii]
Solyc08g065710.1.1	-3.46911				evidence_code:10F0H1E0IEG genomic_reference:SL2.40ch08 gene_region:51198895-51202956 transcript_region:SL2.40ch08:51198895..51202956+ go_terms:GO:0004197 functional_description:"Vacuolar processing enzyme (AHRD V1 **-- Q9SMD0_SOLLC); contains Interpro domain(s) IPR001096 Peptidase C13, legumain "	K01369|1|0.0|929|sly:101267916|legumain [EC:3.4.22.34]	-	-	-	gi|970045200|ref|XP_015084024.1|/0/PREDICTED: vacuolar-processing enzyme-like [Solanum pennellii]
Solyc08g067360.2.1	-2.80464				genomic_reference:SL2.40ch08 gene_region:53615717-53617791 transcript_region:SL2.40ch08:53615717..53617791+ go_terms:GO:0003700,GO:0042802 functional_description:"WRKY transcription factor 9 (AHRD V1 **** C9DHZ8_9ROSI); contains Interpro domain(s) IPR003657 DNA-binding WRKY "	K18834|1|5e-18|92.0|pop:POPTR_0014s16220g|WRKY transcription factor 1;K13424|5|1e-17|90.9|egu:105052255|WRKY transcription factor 33	-	-	-	gi|961658058|ref|NP_001304843.1|/4.57512e-127/probable WRKY transcription factor 40 [Solanum lycopersicum]
Solyc08g067500.1.1	-1.12534				evidence_code:10F0H0E0IEG genomic_reference:SL2.40ch08 gene_region:53720916-53721287 transcript_region:SL2.40ch08:53720916..53721287+ go_terms:GO:0006869 functional_description:"Non-specific lipid-transfer protein (AHRD V1 ***- A9YUH6_PLAOI); contains Interpro domain(s) IPR013770 Plant lipid transfer protein and hydrophobic protein, helical "	-	-	-	-	gi|460399384|ref|XP_004245221.1|/4.08586e-65/PREDICTED: non-specific lipid-transfer protein 1-like [Solanum lycopersicum]
Solyc09g074850.2.1	-2.77678				genomic_reference:SL2.40ch09 gene_region:62166291-62168706 transcript_region:SL2.40ch09:62166291..62168706+ go_terms:GO:0004364,GO:0043295 functional_description:"Glutathione S-transferase (AHRD V1 **** A5YWI8_SOLCO); contains Interpro domain(s) IPR004046 Glutathione S-transferase, C-terminal "	K00799|1|9e-120|430|sly:101253422|glutathione S-transferase [EC:2.5.1.18]	-	GO:0016765//transferase activity, transferring alkyl or aryl (other than methyl) groups	GO:0009755//hormone-mediated signaling pathway	gi|723731441|ref|XP_004247442.2|/6.02439e-119/PREDICTED: glutathione S-transferase PARB-like [Solanum lycopersicum]
Solyc09g005570.2.1	-1.17719				genomic_reference:SL2.40ch09 gene_region:399157-400731 transcript_region:SL2.40ch09:399157..400731+ functional_description:"Unknown Protein (AHRD V1)"	-	-	-	-	gi|460402508|ref|XP_004246754.1|/2.93289e-155/PREDICTED: uncharacterized protein LOC101249483 [Solanum lycopersicum]
Solyc09g015770.2.1	-1.59607				genomic_reference:SL2.40ch09 gene_region:10987958-10989890 transcript_region:SL2.40ch09:10987958..10989890- go_terms:GO:0003700 functional_description:"WRKY transcription factor 6 (AHRD V1 **** A7UGD3_SOLTU); contains Interpro domain(s) IPR003657 DNA-binding WRKY "	K13426|1|1e-12|74.7|brp:103834286|WRKY transcription factor 29;K16225|2|1e-12|74.7|crb:CARUB_v10025742mg|probable WRKY transcription factor 52;K13425|4|2e-11|70.9|gmx:102667019|WRKY transcription factor 22;K18835|5|4e-11|70.1|sot:102603993|WRKY transcription factor 2	-	GO:0003677//DNA binding;GO:0001071//nucleic acid binding transcription factor activity	GO:0010467//gene expression	gi|525345206|ref|NP_001266272.1|/5.06353e-168/WRKY transcription factor 81 [Solanum lycopersicum]
Solyc09g064940.2.1	-1.07685				genomic_reference:SL2.40ch09 gene_region:58086206-58088531 transcript_region:SL2.40ch09:58086206..58088531+ go_terms:GO:0009058 functional_description:"Phenazine biosynthesis protein PhzF family (AHRD V1 ***- B4VKV9_9CYAN); contains Interpro domain(s) IPR003719 Phenazine biosynthesis PhzC/PhzF protein "	-	-	-	-	gi|723730347|ref|XP_010326359.1|/3.84423e-170/PREDICTED: phenazine biosynthesis-like domain-containing protein 1 [Solanum lycopersicum]
Solyc09g061840.2.1	-1.07566				genomic_reference:SL2.40ch09 gene_region:56053461-56059270 transcript_region:SL2.40ch09:56053461..56059270- go_terms:GO:0003988,GO:0003985 functional_description:"3-ketoacyl CoA thiolase 1 (AHRD V1 **** C8YNG6_PETHY); contains Interpro domain(s) IPR002155 Thiolase "	K07513|1|0.0|809|sly:101262853|acetyl-CoA acyltransferase 1 [EC:2.3.1.16]	-	-	-	gi|460403245|ref|XP_004247103.1|/0/PREDICTED: 3-ketoacyl-CoA thiolase 2, peroxisomal [Solanum lycopersicum]
Solyc09g011590.2.1	-2.29176				genomic_reference:SL2.40ch09 gene_region:4866182-4867736 transcript_region:SL2.40ch09:4866182..4867736+ go_terms:GO:0004364 functional_description:"Glutathione S-transferase-like protein (AHRD V1 **** A8DUB0_SOLLC); contains Interpro domain(s) IPR004046 Glutathione S-transferase, C-terminal "	K00799|1|8e-112|403|sly:101265571|glutathione S-transferase [EC:2.5.1.18]	-	GO:0016765//transferase activity, transferring alkyl or aryl (other than methyl) groups	GO:0006950//response to stress	gi|460401752|ref|XP_004246381.1|/5.96776e-111/PREDICTED: probable glutathione S-transferase [Solanum lycopersicum]
Solyc09g011620.1.1	-4.59109				evidence_code:10F0H1E0IEG genomic_reference:SL2.40ch09 gene_region:4875106-4875916 transcript_region:SL2.40ch09:4875106..4875916+ go_terms:GO:0004364 functional_description:"Glutathione S-transferase-like protein (AHRD V1 **** A8DUB0_SOLLC); contains Interpro domain(s) IPR004046 Glutathione S-transferase, C-terminal "	K00799|1|3e-114|410|sly:101265268|glutathione S-transferase [EC:2.5.1.18]	-	-	-	gi|460401750|ref|XP_004246380.1|/1.99821e-113/PREDICTED: probable glutathione S-transferase [Solanum lycopersicum]
Solyc09g011630.2.1	-1.98175				genomic_reference:SL2.40ch09 gene_region:4888088-4889374 transcript_region:SL2.40ch09:4888088..4889374+ go_terms:GO:0004364 functional_description:"Glutathione S-transferase-like protein (AHRD V1 **** A8DUB0_SOLLC); contains Interpro domain(s) IPR004046 Glutathione S-transferase, C-terminal "	K00799|1|1e-118|426|sly:543814|glutathione S-transferase [EC:2.5.1.18]	-	GO:0016765//transferase activity, transferring alkyl or aryl (other than methyl) groups	GO:0009755//hormone-mediated signaling pathway	gi|350538421|ref|NP_001234086.1|/8.85182e-118/uncharacterized protein LOC543814 [Solanum lycopersicum]
Solyc09g074290.1.1	-1.46489				evidence_code:10F0H1E0IEG genomic_reference:SL2.40ch09 gene_region:61580158-61581582 transcript_region:SL2.40ch09:61580158..61581582- go_terms:GO:0008134 functional_description:"Ankyrin repeat-containing protein (AHRD V1 **-- D3BAQ3_POLPA); contains Interpro domain(s) IPR002110 Ankyrin "	K06694|1|4e-23|110|bvg:104895837|26S proteasome non-ATPase regulatory subunit 10	-	-	-	gi|460404148|ref|XP_004247546.1|/0/PREDICTED: ankyrin repeat, PH and SEC7 domain containing protein secG-like [Solanum lycopersicum]
Solyc09g011270.2.1	-2.02072				genomic_reference:SL2.40ch09 gene_region:4603003-4605126 transcript_region:SL2.40ch09:4603003..4605126+ go_terms:GO:0006614 functional_description:"CHP-rich zinc finger protein-like (AHRD V1 **-- Q8H5Y9_ORYSJ); contains Interpro domain(s) IPR011424 C1-like "	K16219|1|2e-13|76.3|tcc:TCM_027003|protein N-terminal methyltransferase [EC:2.1.1.244];K17609|4|3e-07|55.8|rcu:RCOM_0528050|nucleoredoxin [EC:1.8.1.8];K03283|5|9e-07|54.3|cit:102617797|heat shock 70kDa protein 1/8;K06758|5|9e-07|54.3|cit:102617797|L1 cell adhesion molecule like protein	-	-	-	gi|723729057|ref|XP_004246862.2|/1.34741e-117/PREDICTED: uncharacterized protein LOC101250920 [Solanum lycopersicum]
Solyc09g011520.2.1	-2.45068				genomic_reference:SL2.40ch09 gene_region:4826832-4827949 transcript_region:SL2.40ch09:4826832..4827949- go_terms:GO:0004364 functional_description:"Glutathione S-transferase-like protein (AHRD V1 **** A8DUB0_SOLLC); contains Interpro domain(s) IPR004046 Glutathione S-transferase, C-terminal "	K00799|1|4e-121|434|sly:101267638|glutathione S-transferase [EC:2.5.1.18]	-	GO:0016765//transferase activity, transferring alkyl or aryl (other than methyl) groups	GO:0009755//hormone-mediated signaling pathway	gi|460401764|ref|XP_004246386.1|/2.96387e-120/PREDICTED: probable glutathione S-transferase [Solanum lycopersicum]
Solyc11g007500.1.1	-2.14608				evidence_code:10F0H1E1IEG genomic_reference:SL2.40ch11 gene_region:1763623-1765452 transcript_region:SL2.40ch11:1763623..1765452- go_terms:GO:0008152 functional_description:"UDP-glucosyltransferase (AHRD V1 ***- Q8LKG3_STERE); contains Interpro domain(s) IPR002213 UDP-glucuronosyl/UDP-glucosyltransferase "	K12937|1|2e-112|404|sly:101251640|cyanidin-3-O-glucoside 2''-O-glucuronosyltransferase [EC:2.4.1.254]	-	-	-	gi|460409136|ref|XP_004249996.1|/1.60302e-111/PREDICTED: crocetin glucoside glucosyltransferase-like [Solanum lycopersicum]
Solyc11g007520.1.1	-3.02012				evidence_code:10F0H0E0IEG genomic_reference:SL2.40ch11 gene_region:1777779-1778240 transcript_region:SL2.40ch11:1777779..1778240+ functional_description:"Unknown Protein (AHRD V1)"	-	-	-	-	gi|970061192|ref|XP_015057380.1|/5.68223e-67/PREDICTED: uncharacterized protein LOC107003558 [Solanum pennellii]
Solyc11g010670.1.1	-1.50858				evidence_code:10F1H0E1IEG genomic_reference:SL2.40ch11 gene_region:3714103-3714333 transcript_region:SL2.40ch11:3714103..3714333+ functional_description:"Unknown Protein (AHRD V1)"	-	-	-	-	gi|697157439|ref|XP_009587473.1|/7.82168e-08/PREDICTED: uncharacterized protein LOC104085197, partial [Nicotiana tomentosiformis]
Solyc11g011050.1.1	-1.21516				evidence_code:10F0H1E1IEG genomic_reference:SL2.40ch11 gene_region:4106566-4108390 transcript_region:SL2.40ch11:4106566..4108390+ go_terms:GO:0003700 functional_description:"MYB transcription factor (AHRD V1 **** Q9SPG7_ARATH); contains Interpro domain(s) IPR015495 Myb transcription factor "	K09422|1|2e-156|552|sly:544120|myb proto-oncogene protein, plant	-	-	-	gi|808175913|ref|NP_001234300.2|/1.10032e-155/myb-related transcription factor [Solanum lycopersicum]
Solyc11g030730.1.1	-1.42752				evidence_code:10F0H1E1IEG genomic_reference:SL2.40ch11 gene_region:19662451-19664018 transcript_region:SL2.40ch11:19662451..19664018- go_terms:GO:0019825 functional_description:"Cytochrome P450"	K05280|1|2e-110|400|bvg:104907876|flavonoid 3'-monooxygenase [EC:1.14.13.21]	-	-	-	gi|460410462|ref|XP_004250647.1|/0/PREDICTED: flavonoid 3'-monooxygenase-like [Solanum lycopersicum]
Solyc11g044610.1.1	-1.49391				evidence_code:10F0H1E0IEG genomic_reference:SL2.40ch11 gene_region:35988351-35991910 transcript_region:SL2.40ch11:35988351..35991910+ functional_description:"Cell wall-associated hydrolase (AHRD V1 *-*- D5GZ87_LACCS); contains Interpro domain(s) IPR019636 Cell wall-associated hydrolase "	K05575|1|2e-14|56.6|sot:4099905|NAD(P)H-quinone oxidoreductase subunit 4 [EC:1.6.5.3]	GO:0009536//plastid	-	-	gi|543177598|gb|AGV54820.1|/3.66332e-37/cell wall-associated hydrolase [Phaseolus vulgaris]
Solyc11g068620.1.1	-1.53176				evidence_code:10F0H1E1IEG genomic_reference:SL2.40ch11 gene_region:50350576-50352818 transcript_region:SL2.40ch11:50350576..50352818- go_terms:GO:0045449 functional_description:"NAC-domain protein (AHRD V1 ***- Q9SXQ0_TOBAC); contains Interpro domain(s) IPR003441 No apical meristem (NAM) protein "	K13126|1|2e-11|69.7|fve:101312606|polyadenylate-binding protein	-	-	-	gi|460411340|ref|XP_004251070.1|/1.22448e-143/PREDICTED: NAC domain-containing protein 90-like [Solanum lycopersicum]
Solyc11g069940.1.1	-1.44706				evidence_code:10F0H0E1IEG genomic_reference:SL2.40ch11 gene_region:51622746-51623174 transcript_region:SL2.40ch11:51622746..51623174+ go_terms:GO:0045454 functional_description:"Glutaredoxin (AHRD V1 ***- B9H2P7_POPTR); contains Interpro domain(s) IPR011905 Glutaredoxin-like, plant II "	K03676|1|7e-35|145|vvi:100268063|glutaredoxin 3	-	-	-	gi|460411597|ref|XP_004251195.1|/1.67173e-50/PREDICTED: glutaredoxin-C6-like [Solanum lycopersicum]
Solyc12g009540.1.1	-6.79442				evidence_code:10F0H1E1IEG genomic_reference:SL2.40ch12 gene_region:2785567-2787063 transcript_region:SL2.40ch12:2785567..2787063+ functional_description:"Transposon Ty1-A Gag-Pol polyprotein (AHRD V1 ***- YA11B_YEAST); contains Interpro domain(s) IPR013103 Reverse transcriptase, RNA-dependent DNA polymerase "	K05658|1|2e-166|585|bvg:104905624|ATP-binding cassette, subfamily B (MDR/TAP), member 1 [EC:3.6.3.44];K03549|2|9e-92|338|mdm:103412324|KUP system potassium uptake protein;K16570|4|4e-65|249|mdm:103449689|gamma-tubulin complex component 3;K01188|5|1e-56|221|pda:103715307|beta-glucosidase [EC:3.2.1.21]	-	GO:0008233//peptidase activity;GO:0046914//transition metal ion binding;GO:0003676//nucleic acid binding;GO:0004518//nuclease activity;GO:0016779//nucleotidyltransferase activity	GO:0006259//DNA metabolic process	gi|133711804|gb|ABO36622.1|/0/copia LTR rider [Solanum lycopersicum]
Solyc12g009730.1.1	-1.42606				evidence_code:10F0H1E0IEG genomic_reference:SL2.40ch12 gene_region:2959342-2962102 transcript_region:SL2.40ch12:2959342..2962102+ go_terms:GO:0016301 functional_description:"LRR receptor-like serine/threonine-protein kinase, RLP"	K10406|1|6e-111|402|tcc:TCM_032503|kinesin family member C2/C3;K13466|2|2e-83|311|sly:543900|EIX receptor 1/2;K19613|3|3e-77|290|tcc:TCM_032007|leucine-rich repeat protein SHOC2;K13420|5|6e-71|270|cic:CICLE_v10030536mg|LRR receptor-like serine/threonine-protein kinase FLS2 [EC:2.7.11.1]	-	-	-	gi|970067161|ref|XP_015060661.1|/0/PREDICTED: receptor-like protein 12 [Solanum pennellii]
Solyc12g009750.1.1	-1.42606				evidence_code:10F0H1E0IEG genomic_reference:SL2.40ch12 gene_region:2973124-2975884 transcript_region:SL2.40ch12:2973124..2975884+ go_terms:GO:0016301 functional_description:"LRR receptor-like serine/threonine-protein kinase, RLP"	K10406|1|6e-111|402|tcc:TCM_032503|kinesin family member C2/C3;K13466|2|2e-83|311|sly:543900|EIX receptor 1/2;K19613|3|3e-77|290|tcc:TCM_032007|leucine-rich repeat protein SHOC2;K13420|5|6e-71|270|cic:CICLE_v10030536mg|LRR receptor-like serine/threonine-protein kinase FLS2 [EC:2.7.11.1]	-	-	-	gi|970067161|ref|XP_015060661.1|/0/PREDICTED: receptor-like protein 12 [Solanum pennellii]
Solyc12g010020.1.1	-1.26706				evidence_code:10F0H1E1IEG genomic_reference:SL2.40ch12 gene_region:3152019-3154797 transcript_region:SL2.40ch12:3152019..3154797- go_terms:GO:0005737,GO:0005622 functional_description:"Leucyl aminopeptidase (AHRD V1 ***- D7DWG6_NOSA0); contains Interpro domain(s) IPR011356 Peptidase M17, leucyl aminopeptidase "	K01255|1|0.0|949|sly:544017|leucyl aminopeptidase [EC:3.4.11.1]	GO:0009536//plastid	GO:0046914//transition metal ion binding;GO:0008238//exopeptidase activity;GO:0008237//metallopeptidase activity	GO:0019538//protein metabolic process;GO:0050896//response to stimulus	gi|941355906|ref|NP_001233862.2|/0/leucine aminopeptidase 1, chloroplastic [Solanum lycopersicum]
Solyc12g011300.1.1	-1.48293				evidence_code:10F0H1E1IEG genomic_reference:SL2.40ch12 gene_region:4153362-4154489 transcript_region:SL2.40ch12:4153362..4154489+ functional_description:"Glutathione transferase (AHRD V1 ***- O49821_CARPA); contains Interpro domain(s) IPR004046 Glutathione S-transferase, C-terminal "	K00799|1|2e-112|405|sly:101265897|glutathione S-transferase [EC:2.5.1.18]	-	GO:0016740//transferase activity	-	gi|460412886|ref|XP_004251827.1|/1.15805e-111/PREDICTED: probable glutathione S-transferase [Solanum lycopersicum]
Solyc12g014010.1.1	-2.22018				evidence_code:10F0H1E1IEG genomic_reference:SL2.40ch12 gene_region:4844617-4847217 transcript_region:SL2.40ch12:4844617..4847217+ go_terms:GO:0008152 functional_description:"Glucosyltransferase (AHRD V1 ***- Q8RU72_TOBAC); contains Interpro domain(s) IPR002213 UDP-glucuronosyl/UDP-glucosyltransferase "	K08237|1|3e-82|306|atr:18448121|hydroquinone glucosyltransferase [EC:2.4.1.218];K12938|3|1e-75|284|fve:101302986|anthocyanidin 5,3-O-glucosyltransferase [EC:2.4.1.-]	-	GO:0016757//transferase activity, transferring glycosyl groups	-	gi|460412975|ref|XP_004251871.1|/0/PREDICTED: UDP-glucose flavonoid 3-O-glucosyltransferase 6-like [Solanum lycopersicum]
Solyc12g049030.1.1	-1.18484				evidence_code:10F0H1E1IEG genomic_reference:SL2.40ch12 gene_region:45906133-45907287 transcript_region:SL2.40ch12:45906133..45907287- go_terms:GO:0055114 functional_description:"Fatty acid desaturase (AHRD V1 ***- B3SP99_CAPAN); contains Interpro domain(s) IPR005804 Fatty acid desaturase, type 1 "	K10256|1|0.0|819|sly:101255474|omega-6 fatty acid desaturase (delta-12 desaturase) [EC:1.14.19.-]	-	GO:0016705//oxidoreductase activity, acting on paired donors, with incorporation or reduction of molecular oxygen	GO:0044238//primary metabolic process	gi|460414043|ref|XP_004252384.1|/0/PREDICTED: omega-6 fatty acid desaturase, endoplasmic reticulum isozyme 2-like [Solanum lycopersicum]
Solyc12g096880.1.1	-1.13831				evidence_code:10F0H1E0IEG genomic_reference:SL2.40ch12 gene_region:63969253-63970587 transcript_region:SL2.40ch12:63969253..63970587+ go_terms:GO:0030246 functional_description:"Tir, resistance protein fragment"	K08852|1|1e-37|157|mdm:103426788|serine/threonine-protein kinase/endoribonuclease IRE1 [EC:2.7.11.1 3.1.26.-];K19613|2|2e-37|156|vvi:100241448|leucine-rich repeat protein SHOC2;K07466|3|1e-36|154|fve:101313743|replication factor A1;K13414|4|3e-36|152|fve:101302247|mitogen-activated protein kinase kinase kinase 1, plant [EC:2.7.11.25]	-	-	-	gi|460415663|ref|XP_004253177.1|/4.15659e-108/PREDICTED: protein PHLOEM PROTEIN 2-LIKE A5-like [Solanum lycopersicum]
Solyc12g096890.1.1	-1.7215				evidence_code:10F1H1E1IEG genomic_reference:SL2.40ch12 gene_region:63970662-63971522 transcript_region:SL2.40ch12:63970662..63971522+ functional_description:"F-box protein PP2-B1 (AHRD V1 **-- PP2B1_ARATH)"	K15747|1|1e-06|52.4|mdm:103427772|beta-ring hydroxylase [EC:1.14.-.-]	-	-	-	gi|460415663|ref|XP_004253177.1|/1.99487e-84/PREDICTED: protein PHLOEM PROTEIN 2-LIKE A5-like [Solanum lycopersicum]
Solyc12g099130.1.1	-1.87886				evidence_code:10F0H1E0IEG genomic_reference:SL2.40ch12 gene_region:64736566-64737471 transcript_region:SL2.40ch12:64736566..64737471+ go_terms:GO:0003677,GO:0045449 functional_description:"MYB transcription factor (AHRD V1 ***- Q39550_CRAPL); contains Interpro domain(s) IPR015495 Myb transcription factor "	K09422|1|1e-121|436|sly:100271699|myb proto-oncogene protein, plant	GO:0043231//intracellular membrane-bounded organelle	GO:0003676//nucleic acid binding	-	gi|723752604|ref|XP_010314657.1|/2.25065e-127/PREDICTED: ABA-induced MYB transcription factor isoform X2 [Solanum lycopersicum]
Solyc09g092480.1.1	-1.67253				evidence_code:10F1H1E1IEG genomic_reference:SL2.40ch09 gene_region:66909051-66910457 transcript_region:SL2.40ch09:66909051..66910457+ go_terms:GO:0080018 functional_description:"UDP-glucosyltransferase family 1 protein (AHRD V1 **** C6KI44_CITSI); contains Interpro domain(s) IPR002213 UDP-glucuronosyl/UDP-glucosyltransferase "	K12338|1|1e-132|473|vvi:100260080|anthocyanidin 3-O-glucoside 5-O-glucosyltransferase [EC:2.4.1.298]	-	-	-	gi|460404854|ref|XP_004247895.1|/0/PREDICTED: crocetin glucosyltransferase, chloroplastic-like [Solanum lycopersicum]
Solyc09g082480.1.1	-2.38525				evidence_code:10F0H1E0IEG genomic_reference:SL2.40ch09 gene_region:63589809-63590293 transcript_region:SL2.40ch09:63589809..63590293- go_terms:GO:0043621 functional_description:"Protein RDM1 (AHRD V1 ***- RDM1_ARATH); contains Interpro domain(s) IPR015270 Protein of unknown function DUF1950 "	-	-	-	-	gi|723731979|ref|XP_004247674.2|/1.40206e-73/PREDICTED: protein RDM1 [Solanum lycopersicum]
Solyc09g082530.1.1	-1.14627				evidence_code:10F0H1E0IEG genomic_reference:SL2.40ch09 gene_region:63645808-63646989 transcript_region:SL2.40ch09:63645808..63646989- go_terms:GO:0005199 functional_description:"LRR receptor-like serine/threonine-protein kinase, RLP"	K02984|1|1e-121|437|pper:PRUPE_ppa024854mg|small subunit ribosomal protein S3Ae;K13420|2|6e-26|119|cic:CICLE_v10024610mg|LRR receptor-like serine/threonine-protein kinase FLS2 [EC:2.7.11.1]	-	-	-	gi|460404237|ref|XP_004247590.1|/0/PREDICTED: leucine-rich repeat extensin-like protein 6 [Solanum lycopersicum]
Solyc09g082870.1.1	-1.28061				evidence_code:10F0H1E0IEG genomic_reference:SL2.40ch09 gene_region:63946249-63949485 transcript_region:SL2.40ch09:63946249..63949485- go_terms:GO:0005388 functional_description:"Calcium-transporting ATPase 1 (AHRD V1 **** Q7XBH9_CERRI); contains Interpro domain(s) IPR006408 ATPase, P-type, calcium-transporting, PMCA-type "	K01537|1|0.0|1935|sly:104649390|Ca2+-transporting ATPase [EC:3.6.3.8]	-	-	-	gi|723732261|ref|XP_010326729.1|/0/PREDICTED: putative calcium-transporting ATPase 13, plasma membrane-type [Solanum lycopersicum]
Solyc09g082890.1.1	-2.27594				evidence_code:10F0H1E0IEG genomic_reference:SL2.40ch09 gene_region:63966024-63967175 transcript_region:SL2.40ch09:63966024..63967175- go_terms:GO:0005515 functional_description:"Calcium-transporting ATPase 1 (AHRD V1 ***- Q7XBH9_CERRI); contains Interpro domain(s) IPR001757 ATPase, P-type, K/Mg/Cd/Cu/Zn/Na/Ca/Na/H-transporter "	K01537|1|0.0|678|sly:101255243|Ca2+-transporting ATPase [EC:3.6.3.8]	GO:0016020//membrane	GO:0042625//ATPase coupled ion transmembrane transporter activity;GO:0046873//metal ion transmembrane transporter activity;GO:0000166//nucleotide binding	GO:0009987//cellular process;GO:0006816//calcium ion transport;GO:0008152//metabolic process	gi|970050410|ref|XP_015086720.1|/0/PREDICTED: putative calcium-transporting ATPase 13, plasma membrane-type [Solanum pennellii]
Solyc09g097950.1.1	-2.96401				evidence_code:10F0H1E0IEG genomic_reference:SL2.40ch09 gene_region:67188822-67190415 transcript_region:SL2.40ch09:67188822..67190415+ go_terms:GO:0055114 functional_description:"Aldo/keto reductase (AHRD V1 *-*- A2Q580_MEDTR); contains Interpro domain(s) IPR001395 Aldo/keto reductase "	K17744|1|1e-05|49.3|vcn:VOLCADRAFT_93987|L-galactose dehydrogenase [EC:1.1.1.316]	-	-	-	gi|723733475|ref|XP_010326948.1|/6.87256e-36/PREDICTED: auxin-induced protein PCNT115-like isoform X2 [Solanum lycopersicum]
Solyc09g098180.2.1	-1.12812				genomic_reference:SL2.40ch09 gene_region:67322241-67325283 transcript_region:SL2.40ch09:67322241..67325283- go_terms:GO:0005516,GO:0003712 functional_description:"Pirin-like protein (AHRD V1 ***- B6TZU6_MAIZE); contains Interpro domain(s) IPR012093 Pirin "	K06911|1|0.0|684|sly:101261553|uncharacterized protein	-	-	-	gi|460405071|ref|XP_004248000.1|/0/PREDICTED: pirin-like protein [Solanum lycopersicum]
Solyc09g089780.2.1	-1.34285				genomic_reference:SL2.40ch09 gene_region:64810527-64811840 transcript_region:SL2.40ch09:64810527..64811840- go_terms:GO:0009815 functional_description:"1-aminocyclopropane-1-carboxylate oxidase-like protein (AHRD V1 **-* Q9LTH7_ARATH); contains Interpro domain(s) IPR005123 Oxoglutarate and iron-dependent oxygenase "	K13229|1|1e-63|244|zma:541977|2,4-dihydroxy-1,4-benzoxazin-3-one-glucoside dioxygenase [EC:1.14.20.2];K06892|2|1e-47|191|ath:AT3G12900|feruloyl-CoA ortho-hydroxylase [EC:1.14.11.-]	-	-	-	gi|460404473|ref|XP_004247707.1|/0/PREDICTED: deacetoxyvindoline 4-hydroxylase-like [Solanum lycopersicum]
Solyc10g007890.2.1	-1.63752				genomic_reference:SL2.40ch10 gene_region:2086394-2090624 transcript_region:SL2.40ch10:2086394..2090624+ go_terms:GO:0019825 functional_description:"Cytochrome P450 (AHRD V1 ***- A9ZT56_COPJA); contains Interpro domain(s) IPR002401 Cytochrome P450, E-class, group I "	K07426|1|4e-154|545|cmo:103486998|cytochrome P450, family 4, subfamily B, polypeptide 1 [EC:1.14.14.1];K15638|4|3e-138|493|brp:103872492|cytochrome P450, family 72, subfamily C, polypeptide 1;K07424|5|7e-138|491|sbi:SORBI_03g028720|cytochrome P450, family 3, subfamily A [EC:1.14.14.1]	-	GO:0016491//oxidoreductase activity;GO:0005506//iron ion binding	GO:0008152//metabolic process	gi|460405473|ref|XP_004248200.1|/0/PREDICTED: cytochrome P450 CYP72A219-like [Solanum lycopersicum]
Solyc10g084400.1.1	-1.63308				evidence_code:10F1H1E1IEG genomic_reference:SL2.40ch10 gene_region:63281886-63284225 transcript_region:SL2.40ch10:63281886..63284225- functional_description:"Glutathione S-transferase (AHRD V1 ***- Q76KW1_PEA); contains Interpro domain(s) IPR017933 Glutathione S-transferase/chloride channel, C-terminal "	K00799|1|1e-135|482|sly:101253845|glutathione S-transferase [EC:2.5.1.18]	-	-	-	gi|460408151|ref|XP_004249510.1|/8.53263e-135/PREDICTED: glutathione S-transferase L3 isoform X1 [Solanum lycopersicum]
Solyc09g082270.2.1	-1.52623				genomic_reference:SL2.40ch09 gene_region:63453742-63455274 transcript_region:SL2.40ch09:63453742..63455274- go_terms:GO:0006869 functional_description:"Non-specific lipid-transfer protein (AHRD V1 ***- B9SFJ1_RICCO); contains Interpro domain(s) IPR013770 Plant lipid transfer protein and hydrophobic protein, helical "	K14684|1|1e-05|50.8|smo:SELMODRAFT_408131|solute carrier family 25 (mitochondrial phosphate transporter), member 23/24/25/41;K14998|2|1e-05|50.8|mdm:103431243|surfeit locus 1 family protein	-	-	GO:0051234//establishment of localization	gi|460404206|ref|XP_004247575.1|/7.79926e-86/PREDICTED: non-specific lipid-transfer protein-like protein At2g13820 [Solanum lycopersicum]
Solyc09g089980.1.1	-6.25334				evidence_code:10F0H0E0IEG genomic_reference:SL2.40ch09 gene_region:64923286-64923987 transcript_region:SL2.40ch09:64923286..64923987- functional_description:"Unknown Protein (AHRD V1)"	-	-	-	-	gi|723732430|ref|XP_010326758.1|/2.30199e-27/PREDICTED: acanthoscurrin-2-like [Solanum lycopersicum]
Solyc09g090080.1.1	-1.06883				evidence_code:10F0H1E1IEG genomic_reference:SL2.40ch09 gene_region:64981619-64983223 transcript_region:SL2.40ch09:64981619..64983223+ go_terms:GO:0005315 functional_description:"Inorganic phosphate transporter (AHRD V1 **** Q9LLS5_TOBAC); contains Interpro domain(s) IPR004738 Phosphate permease "	K08176|1|0.0|938|sly:101251622|MFS transporter, PHS family, inorganic phosphate transporter	GO:0031224//intrinsic component of membrane	GO:0015291//secondary active transmembrane transporter activity	GO:0015698//inorganic anion transport	gi|460404519|ref|XP_004247729.1|/0/PREDICTED: inorganic phosphate transporter 1-4-like [Solanum lycopersicum]
Solyc10g055740.1.1	-2.3594				evidence_code:10F0H1E1IEG genomic_reference:SL2.40ch10 gene_region:52785894-52789352 transcript_region:SL2.40ch10:52785894..52789352- functional_description:"Lysine/histidine transporter (AHRD V1 ***- B9GQ40_POPTR); contains Interpro domain(s) IPR013057 Amino acid transporter, transmembrane "	K14209|1|3e-57|223|brp:103868752|solute carrier family 36 (proton-coupled amino acid transporter);K19476|2|2e-49|197|cic:CICLE_v10026997mg|vacuolar protein sorting-associated protein IST1	-	-	-	gi|460406373|ref|XP_004248639.1|/0/PREDICTED: lysine histidine transporter-like 8 [Solanum lycopersicum]
Solyc10g055760.1.1	-1.28554				evidence_code:10F1H1E1IEG genomic_reference:SL2.40ch10 gene_region:52871391-52872402 transcript_region:SL2.40ch10:52871391..52872402+ go_terms:GO:0045449 functional_description:"NAC domain protein IPR003441 (AHRD V1 ***- B9H1P6_POPTR); contains Interpro domain(s) IPR003441 No apical meristem (NAM) protein "	K13126|1|1e-11|70.9|fve:101312606|polyadenylate-binding protein	-	-	-	gi|460406371|ref|XP_004248638.1|/9.16099e-167/PREDICTED: protein FEZ [Solanum lycopersicum]
Solyc10g076190.1.1	-1.18674				evidence_code:10F0H1E1IEG genomic_reference:SL2.40ch10 gene_region:58370523-58371664 transcript_region:SL2.40ch10:58370523..58371664- go_terms:GO:0055114 functional_description:"Peroxidase 1 (AHRD V1 ***- A0SWU6_SESRO); contains Interpro domain(s) IPR002016 Haem peroxidase, plant/fungal/bacterial "	K00430|1|1e-173|609|sly:101265182|peroxidase [EC:1.11.1.7]	-	-	-	gi|460407204|ref|XP_004249044.1|/7.97822e-173/PREDICTED: peroxidase 2-like [Solanum lycopersicum]
Solyc10g076210.1.1	-1.25698				evidence_code:10F0H1E1IEG genomic_reference:SL2.40ch10 gene_region:58379010-58380144 transcript_region:SL2.40ch10:58379010..58380144- go_terms:GO:0005515 functional_description:"Peroxidase 1 (AHRD V1 ***- A0SWU6_SESRO); contains Interpro domain(s) IPR002016 Haem peroxidase, plant/fungal/bacterial "	K00430|1|1e-171|602|sly:101267856|peroxidase [EC:1.11.1.7]	-	-	-	gi|460407224|ref|XP_004249054.1|/7.42788e-171/PREDICTED: peroxidase 70-like [Solanum lycopersicum]
Solyc10g081570.1.1	-1.10263				evidence_code:10F0H0E0IEG genomic_reference:SL2.40ch10 gene_region:61933486-61934769 transcript_region:SL2.40ch10:61933486..61934769- functional_description:"KED (AHRD V1 *-*- Q9LW95_TOBAC)"	-	-	-	-	gi|970054891|ref|XP_015089091.1|/3.65584e-14/PREDICTED: ABC transporter F family member 4-like isoform X2 [Solanum pennellii]
Solyc10g084000.1.1	-1.25824				evidence_code:10F0H0E1IEG genomic_reference:SL2.40ch10 gene_region:63001705-63003208 transcript_region:SL2.40ch10:63001705..63003208+ go_terms:GO:0030001 functional_description:"Heavy-metal-associated domain-containing protein-like (AHRD V1 *-*- Q6K9R4_ORYSJ); contains Interpro domain(s) IPR006121 Heavy metal transport/detoxification protein "	K07213|1|3e-07|57.0|mus:103987216|copper chaperone;K10752|2|3e-07|56.6|mdm:103421028|histone-binding protein RBBP4	-	-	-	gi|460408094|ref|XP_004249483.1|/1.07217e-147/PREDICTED: uncharacterized protein LOC101245601 [Solanum lycopersicum]
Solyc10g085010.1.1	-1.39859				evidence_code:10F1H1E1IEG genomic_reference:SL2.40ch10 gene_region:63675641-63676631 transcript_region:SL2.40ch10:63675641..63676631- functional_description:"PAR-1c protein (AHRD V1 ***- Q43589_TOBAC); contains Interpro domain(s) IPR009489 PAR1 "	-	-	-	-	gi|460408240|ref|XP_004249554.1|/9.16415e-92/PREDICTED: uncharacterized protein LOC101267755 [Solanum lycopersicum]
Solyc10g085800.1.1	-1.05236				evidence_code:10F0H1E1IEG genomic_reference:SL2.40ch10 gene_region:64207015-64209086 transcript_region:SL2.40ch10:64207015..64209086- functional_description:"Zinc-binding family protein (AHRD V1 **-- D7MDD4_ARALY); contains Interpro domain(s) IPR006734 Protein of unknown function DUF597 "	-	-	-	-	gi|460408497|ref|XP_004249681.1|/1.68739e-111/PREDICTED: uncharacterized protein LOC101253847 [Solanum lycopersicum]
Solyc10g085880.1.1	-1.14684				evidence_code:10F0H1E1IEG genomic_reference:SL2.40ch10 gene_region:64242338-64243372 transcript_region:SL2.40ch10:64242338..64243372- go_terms:GO:0008152 functional_description:"UDP-glucosyltransferase family 1 protein (AHRD V1 ***- C6KI43_CITSI); contains Interpro domain(s) IPR002213 UDP-glucuronosyl/UDP-glucosyltransferase "	K13496|1|0.0|676|sly:101261181|UDP-glucosyl transferase 73C [EC:2.4.1.-]	-	-	-	gi|460408370|ref|XP_004249618.1|/0/PREDICTED: UDP-glycosyltransferase 73C3-like [Solanum lycopersicum]
Solyc06g064620.2.1	-1.13554				genomic_reference:SL2.40ch06 gene_region:36656911-36660263 transcript_region:SL2.40ch06:36656911..36660263- go_terms:GO:0005975 functional_description:"Beta-fructofuranosidase insoluble isoenzyme 2 (AHRD V1 **-- B6U1H5_MAIZE); contains Interpro domain(s) IPR001362 Glycoside hydrolase, family 32 "	K01193|1|0.0|1088|sly:101268695|beta-fructofuranosidase [EC:3.2.1.26]	-	-	-	gi|723709859|ref|XP_010322785.1|/0/PREDICTED: beta-fructofuranosidase, insoluble isoenzyme CWINV3-like isoform X2 [Solanum lycopersicum]
Solyc01g006320.2.1	-1.53442				genomic_reference:SL2.40ch01 gene_region:903793-904590 transcript_region:SL2.40ch01:903793..904590+ go_terms:GO:0005515,GO:0004871 functional_description:"Non-race specific disease resistance protein 1-like protein b (AHRD V1 ***- D2CFI3_COFAR); contains Interpro domain(s) IPR010847 Harpin-induced 1 "	-	-	-	-	gi|460365671|ref|XP_004228724.1|/1.39549e-102/PREDICTED: protein NDR1-like [Solanum lycopersicum]
Solyc11g011360.1.1		-1.21776			evidence_code:10F0H0E1IEG genomic_reference:SL2.40ch11 gene_region:4399558-4401854 transcript_region:SL2.40ch11:4399558..4401854- go_terms:GO:0016787 functional_description:"Nudix hydrolase 4 (AHRD V1 **-- B6T5N7_MAIZE); contains Interpro domain(s) IPR000086 NUDIX hydrolase domain "	K07766|1|1e-115|415|sly:101260499|diphosphoinositol-polyphosphate diphosphatase [EC:3.6.1.52]	-	-	-	gi|460409534|ref|XP_004250193.1|/9.2009e-115/PREDICTED: nudix hydrolase 18, mitochondrial-like [Solanum lycopersicum]
Solyc04g071660.2.1		-1.05428			genomic_reference:SL2.40ch04 gene_region:56237064-56246779 transcript_region:SL2.40ch04:56237064..56246779- functional_description:"Unknown Protein (AHRD V1)"	K12393|1|5e-31|139|sot:102601068|AP-1 complex subunit mu;K17046|2|7e-08|62.0|gmx:100818537|protein DEK	-	-	-	gi|723693922|ref|XP_010320101.1|/0/PREDICTED: uncharacterized protein LOC101253281 isoform X3 [Solanum lycopersicum]
Solyc01g006780.2.1		-1.2846			genomic_reference:SL2.40ch01 gene_region:1359806-1360424 transcript_region:SL2.40ch01:1359806..1360424- functional_description:"Unknown Protein (AHRD V1)"	-	-	-	-	-
Solyc01g007190.2.1		-1.82383			genomic_reference:SL2.40ch01 gene_region:1770445-1771528 transcript_region:SL2.40ch01:1770445..1771528+ functional_description:"Unknown Protein (AHRD V1)"	-	-	-	-	gi|460365397|ref|XP_004228589.1|/8.21147e-132/PREDICTED: uncharacterized protein LOC101262645 [Solanum lycopersicum]
Solyc01g007200.2.1		-3.37551			genomic_reference:SL2.40ch01 gene_region:1774695-1778343 transcript_region:SL2.40ch01:1774695..1778343+ functional_description:"Unknown Protein (AHRD V1)"	-	-	-	-	gi|460365395|ref|XP_004228588.1|/5.00913e-102/PREDICTED: uncharacterized protein LOC101262337 isoform X1 [Solanum lycopersicum]
Solyc01g008600.2.1		-1.02187			genomic_reference:SL2.40ch01 gene_region:2684942-2688779 transcript_region:SL2.40ch01:2684942..2688779+ go_terms:GO:0003676,GO:0008270,GO:0000166 functional_description:"Zinc finger CCCH domain-containing protein 53 (AHRD V1 ***- C3H53_ORYSJ); contains Interpro domain(s) IPR000571 Zinc finger, CCCH-type "	-	-	-	-	gi|460365243|ref|XP_004228513.1|/0/PREDICTED: zinc finger CCCH domain-containing protein 46-like isoform X2 [Solanum lycopersicum]
Solyc01g009040.2.1		-1.22173			genomic_reference:SL2.40ch01 gene_region:3041736-3044740 transcript_region:SL2.40ch01:3041736..3044740+ go_terms:GO:0016538 functional_description:"Cyclin B1 (AHRD V1 **** Q9LD02_TOBAC); contains Interpro domain(s) IPR014400 Cyclin, A/B/D/E "	K05868|1|0.0|766|sly:101253308|cyclin B	GO:0043231//intracellular membrane-bounded organelle	-	GO:0009987//cellular process	gi|723655125|ref|XP_010313160.1|/0/PREDICTED: G2/mitotic-specific cyclin S13-7-like [Solanum lycopersicum]
Solyc01g009340.2.1		-1.50979			genomic_reference:SL2.40ch01 gene_region:3537686-3541807 transcript_region:SL2.40ch01:3537686..3541807+ go_terms:GO:0005516 functional_description:"Calmodulin-binding protein family-like (AHRD V1 **-* Q6YXT2_ORYSJ); contains Interpro domain(s) IPR000048 IQ calmodulin-binding region "	K14411|1|4e-06|53.5|csv:101220676|RNA-binding protein Musashi	-	-	-	gi|723655054|ref|XP_010327634.1|/9.5706e-171/PREDICTED: protein IQ-DOMAIN 14-like [Solanum lycopersicum]
Solyc01g010180.2.1		-1.27528			genomic_reference:SL2.40ch01 gene_region:4975293-4976465 transcript_region:SL2.40ch01:4975293..4976465+ functional_description:"Unknown Protein (AHRD V1)"	-	-	-	-	gi|460365051|ref|XP_004228419.1|/9.33962e-93/PREDICTED: uncharacterized protein LOC101260464 [Solanum lycopersicum]
Solyc01g014280.2.1		-2.34013			genomic_reference:SL2.40ch01 gene_region:86698147-86698940 transcript_region:SL2.40ch01:86698147..86698940+ functional_description:"Gibberellin-regulated family protein (AHRD V1 **-- D7L2S3_ARALY); contains Interpro domain(s) IPR003854 Gibberellin regulated protein "	-	-	-	-	gi|723665078|ref|XP_010315202.1|/3.15301e-38/PREDICTED: peamaclein [Solanum lycopersicum]
Solyc01g056850.2.1		-1.26054			genomic_reference:SL2.40ch01 gene_region:49888486-49895035 transcript_region:SL2.40ch01:49888486..49895035- go_terms:GO:0006221,GO:0003824 functional_description:"CTP synthase (AHRD V1 ***- B6U7R1_MAIZE); contains Interpro domain(s) IPR004468 CTP synthase "	K01937|1|0.0|1131|sly:101257698|CTP synthase [EC:6.3.4.2]	-	GO:0016879//ligase activity, forming carbon-nitrogen bonds	GO:0006220//pyrimidine nucleotide metabolic process	gi|460366360|ref|XP_004229051.1|/0/PREDICTED: CTP synthase-like isoform X1 [Solanum lycopersicum]
Solyc01g057310.2.1		-1.16			genomic_reference:SL2.40ch01 gene_region:53375259-53382746 transcript_region:SL2.40ch01:53375259..53382746- functional_description:"Kinesin (Centromeric protein)-like protein (AHRD V1 *-*- Q9LJ60_ARATH)"	K10400|1|0.0|2628|sly:101249485|kinesin family member 15	-	-	-	gi|460366499|ref|XP_004229119.1|/0/PREDICTED: phragmoplast orienting kinesin-1 isoform X1 [Solanum lycopersicum]
Solyc01g060410.2.1		-1.07462			genomic_reference:SL2.40ch01 gene_region:63709452-63713187 transcript_region:SL2.40ch01:63709452..63713187+ functional_description:"Unknown Protein (AHRD V1)"	-	-	-	-	gi|723656880|ref|XP_010318808.1|/0/PREDICTED: uncharacterized protein LOC101265765 [Solanum lycopersicum]
Solyc01g066640.2.1		-1.21452			genomic_reference:SL2.40ch01 gene_region:67226826-67228376 transcript_region:SL2.40ch01:67226826..67228376+ functional_description:"Os04g0405500 protein (Fragment) (AHRD V1 *-*- Q0JDG3_ORYSJ)"	-	-	-	-	gi|460366770|ref|XP_004229252.1|/9.24452e-157/PREDICTED: uncharacterized protein DDB_G0271670 [Solanum lycopersicum]
Solyc01g079110.2.1		-1.06469			genomic_reference:SL2.40ch01 gene_region:70680757-70681377 transcript_region:SL2.40ch01:70680757..70681377+ go_terms:GO:0042802 functional_description:"Histone H3 (AHRD V1 ***- D8L9K7_WHEAT); contains Interpro domain(s) IPR000164 Histone H3 "	K11253|1|3e-55|214|crb:CARUB_v10021660mg|histone H3	-	-	-	gi|763800075|gb|KJB67030.1|/1.46999e-54/hypothetical protein B456_010G171000 [Gossypium raimondii]
Solyc01g068630.2.1		-1.14042			genomic_reference:SL2.40ch01 gene_region:70226606-70230041 transcript_region:SL2.40ch01:70226606..70230041+ go_terms:GO:0016787,GO:0008152 functional_description:"Pyrimidine 5&apos-nucleotidase (AHRD V1 ***- D3P8R6_DEFDS); contains Interpro domain(s) IPR010237 Pyrimidine 5-nucleotidase "	K18551|1|4e-125|448|sly:101251614|pyrimidine and pyridine-specific 5'-nucleotidase [EC:3.1.3.-]	-	GO:0003824//catalytic activity	-	gi|460366562|ref|XP_004229150.1|/2.6551e-124/PREDICTED: uncharacterized protein C24B11.05 [Solanum lycopersicum]
Solyc01g073970.2.1		-1.27053			genomic_reference:SL2.40ch01 gene_region:70564085-70564659 transcript_region:SL2.40ch01:70564085..70564659+ go_terms:GO:0042802 functional_description:"Histone H3 (AHRD V1 ***- D8L9K7_WHEAT); contains Interpro domain(s) IPR000164 Histone H3 "	K11253|1|1e-60|232|gmx:100779059|histone H3	-	GO:0003676//nucleic acid binding	GO:0034728//nucleosome organization	gi|923722678|ref|XP_013665518.1|/9.50356e-60/PREDICTED: histone H3-like centromeric protein CSE4 [Brassica napus]
Solyc01g079140.2.1		-2.07686			genomic_reference:SL2.40ch01 gene_region:70734578-70735148 transcript_region:SL2.40ch01:70734578..70735148+ functional_description:"Unknown Protein (AHRD V1)"	-	-	-	-	-
Solyc01g080600.2.1		-1.28303			genomic_reference:SL2.40ch01 gene_region:72349619-72350293 transcript_region:SL2.40ch01:72349619..72350293+ go_terms:GO:0042802 functional_description:"Histone H3 (AHRD V1 ***- D8L9K7_WHEAT); contains Interpro domain(s) IPR000164 Histone H3 "	K11253|1|9e-61|233|cmo:103500030|histone H3	-	-	-	gi|727497212|ref|XP_010424704.1|/4.7651e-60/PREDICTED: histone H3-like centromeric protein CNA1 [Camelina sativa]
Solyc01g080610.2.1		-1.2322			genomic_reference:SL2.40ch01 gene_region:72349907-72353281 transcript_region:SL2.40ch01:72349907..72353281- functional_description:"Unknown Protein (AHRD V1); contains Interpro domain(s) IPR005508 Protein of unknown function DUF313 "	K11253|1|1e-13|78.6|egu:105041527|histone H3	-	GO:0003676//nucleic acid binding	-	gi|723659398|ref|XP_010323540.1|/9.2307e-113/PREDICTED: B3 domain-containing protein At3g25182-like [Solanum lycopersicum]
Solyc01g080750.2.1		-1.33662			genomic_reference:SL2.40ch01 gene_region:72488752-72490161 transcript_region:SL2.40ch01:72488752..72490161+ go_terms:GO:0005488 functional_description:"HEAT repeat family protein (AHRD V1 **-- B4FX70_MAIZE); contains Interpro domain(s) IPR016024 Armadillo-type fold "	K10532|1|1e-74|280|sita:101767625|heparan-alpha-glucosaminide N-acetyltransferase [EC:2.3.1.78];K11592|2|6e-38|158|smo:SELMODRAFT_444049|endoribonuclease Dicer [EC:3.1.26.-]	-	-	-	gi|460367266|ref|XP_004229496.1|/1.32473e-153/PREDICTED: protein FAM179B [Solanum lycopersicum]
Solyc01g086800.2.1		-1.92706			genomic_reference:SL2.40ch01 gene_region:73509413-73510011 transcript_region:SL2.40ch01:73509413..73510011- go_terms:GO:0042802,GO:0042393 functional_description:"Histone H3 (AHRD V1 **** Q53NE3_ORYSJ); contains Interpro domain(s) IPR000164 Histone H3 "	K11253|1|4e-62|237|brp:103847554|histone H3	-	-	-	gi|923722678|ref|XP_013665518.1|/5.11024e-62/PREDICTED: histone H3-like centromeric protein CSE4 [Brassica napus]
Solyc01g086820.2.1		-1.3148			genomic_reference:SL2.40ch01 gene_region:73524426-73525155 transcript_region:SL2.40ch01:73524426..73525155- go_terms:GO:0042802 functional_description:"Histone H3 (AHRD V1 ***- D8L9K7_WHEAT); contains Interpro domain(s) IPR000164 Histone H3 "	K11253|1|6e-56|217|ath:AT4G40030|histone H3	-	GO:0003676//nucleic acid binding	GO:0034728//nucleosome organization	gi|727497212|ref|XP_010424704.1|/2.42579e-55/PREDICTED: histone H3-like centromeric protein CNA1 [Camelina sativa]
Solyc01g089910.2.1		-2.35267			genomic_reference:SL2.40ch01 gene_region:75383651-75385711 transcript_region:SL2.40ch01:75383651..75385711- functional_description:"Flotillin domain protein (AHRD V1 ***- B8M1F1_TALSN); contains Interpro domain(s) IPR001107 Band 7 protein "	K07192|1|0.0|807|sly:101253721|flotillin	-	-	-	gi|460367751|ref|XP_004229734.1|/0/PREDICTED: flotillin-like protein 6 [Solanum lycopersicum]
Solyc01g090460.2.1		-1.11519			genomic_reference:SL2.40ch01 gene_region:75898047-75900023 transcript_region:SL2.40ch01:75898047..75900023- go_terms:GO:0043565 functional_description:"Homeobox-leucine zipper protein (AHRD V1 *-*- Q39862_SOYBN); contains Interpro domain(s) IPR001356 Homeobox IPR017970 Homeobox, conserved site "	K09338|1|5e-134|478|sly:544105|homeobox-leucine zipper protein	GO:0043231//intracellular membrane-bounded organelle	GO:0003677//DNA binding;GO:0001071//nucleic acid binding transcription factor activity	GO:0006351//transcription, DNA-templated	gi|350539649|ref|NP_001234233.1|/3.34844e-133/HD-ZIP protein [Solanum lycopersicum]
Solyc01g090740.2.1		-1.58324			genomic_reference:SL2.40ch01 gene_region:76141602-76142995 transcript_region:SL2.40ch01:76141602..76142995- functional_description:"Zinc ion binding protein (AHRD V1 ***- D7LRR6_ARALY)"	-	-	-	-	gi|565362365|ref|XP_006347918.1|/1.93007e-71/PREDICTED: uncharacterized protein LOC102585259 [Solanum tuberosum]
Solyc01g091000.2.1		-2.6839			genomic_reference:SL2.40ch01 gene_region:76462988-76464294 transcript_region:SL2.40ch01:76462988..76464294- go_terms:GO:0008270 functional_description:"Zinc ion binding protein (AHRD V1 **-* D7KGI2_ARALY); contains Interpro domain(s) IPR006734 Protein of unknown function DUF597 "	-	-	-	-	gi|460367868|ref|XP_004229792.1|/2.00333e-141/PREDICTED: uncharacterized protein LOC101246472 [Solanum lycopersicum]
Solyc01g091010.2.1		-2.35299			genomic_reference:SL2.40ch01 gene_region:76475369-76478983 transcript_region:SL2.40ch01:76475369..76478983- go_terms:GO:0005515,GO:0003700 functional_description:"YABBY-like transcription factor CRABS CLAW-like protein (AHRD V1 **-* Q6SRZ7_ANTMA); contains Interpro domain(s) IPR006780 YABBY protein "	-	-	GO:0003676//nucleic acid binding	-	gi|460367870|ref|XP_004229793.1|/5.25249e-131/PREDICTED: axial regulator YABBY 1 [Solanum lycopersicum]
Solyc01g091230.2.1		-1.20436			genomic_reference:SL2.40ch01 gene_region:76667116-76670365 transcript_region:SL2.40ch01:76667116..76670365+ go_terms:GO:0004675 functional_description:"Receptor like kinase, RLK"	K13418|1|2e-58|228|sita:101768859|somatic embryogenesis receptor kinase 1 [EC:2.7.10.1 2.7.11.1]	-	-	-	gi|460367898|ref|XP_004229807.1|/0/PREDICTED: probable LRR receptor-like serine/threonine-protein kinase At1g34110 [Solanum lycopersicum]
Solyc01g091380.2.1		-1.34068			genomic_reference:SL2.40ch04 gene_region:7074883-7078461 transcript_region:SL2.40ch04:7074883..7078461+ go_terms:GO:0006353 functional_description:"Unknown Protein (AHRD V1); contains Interpro domain(s) IPR011112 Rho termination factor, N-terminal "	-	-	-	-	gi|723688771|ref|XP_010319168.1|/0/PREDICTED: uncharacterized protein LOC101261506 isoform X1 [Solanum lycopersicum]
Solyc01g091540.1.1		-2.59007			evidence_code:10F0H0E0IEG genomic_reference:SL2.40ch01 gene_region:76917403-76920198 transcript_region:SL2.40ch01:76917403..76920198+ go_terms:GO:0005634 functional_description:"Growth-regulating factor 12 (AHRD V1 *--- Q6AWX7_ORYSJ); contains Interpro domain(s) IPR014977 WRC "	K15601|1|3e-11|70.5|bvg:104900526|lysine-specific demethylase 3 [EC:1.14.11.-]	-	-	-	gi|723660723|ref|XP_010325825.1|/0/PREDICTED: growth-regulating factor 9 [Solanum lycopersicum]
Solyc01g091870.2.1		-1.50861			genomic_reference:SL2.40ch01 gene_region:77173358-77180168 transcript_region:SL2.40ch01:77173358..77180168+ go_terms:GO:0055085 functional_description:"Major facilitator superfamily domain-containing protein 8 (AHRD V1 *--- MFSD8_XENLA); contains Interpro domain(s) IPR004331 SPX, N-terminal "	K12307|1|4e-07|57.8|gsl:Gasu_44180|MFS transporter, ceroid-lipofuscinosis neuronal protein 7;K18696|2|5e-07|57.4|bpg:Bathy01g03620|glycerophosphodiester phosphodiesterase [EC:3.1.4.46]	-	-	GO:0006810//transport	gi|969995847|ref|XP_015081526.1|/0/PREDICTED: SPX domain-containing membrane protein At4g22990-like [Solanum pennellii]
Solyc01g096140.2.1		-1.26845			genomic_reference:SL2.40ch01 gene_region:79013512-79015884 transcript_region:SL2.40ch01:79013512..79015884+ functional_description:"Aluminum-activated malate transporter (Fragment) (AHRD V1 *--- C6EP55_SECCE); contains Interpro domain(s) IPR006214 Uncharacterised protein family UPF0005 "	-	-	-	-	gi|460368287|ref|XP_004229999.1|/0/PREDICTED: aluminum-activated malate transporter 10 [Solanum lycopersicum]
Solyc01g097390.2.1		-1.8711			genomic_reference:SL2.40ch01 gene_region:80028719-80032895 transcript_region:SL2.40ch01:80028719..80032895+ go_terms:GO:0006468,GO:0055114 functional_description:"Aldo/keto reductase family protein (AHRD V1 ***- D7KWQ9_ARALY); contains Interpro domain(s) IPR001395 Aldo/keto reductase "	K05275|1|2e-41|171|zma:100272747|pyridoxine 4-dehydrogenase [EC:1.1.1.65];K17744|3|3e-26|120|csl:COCSUDRAFT_18370|L-galactose dehydrogenase [EC:1.1.1.316]	-	GO:0003824//catalytic activity	GO:0008152//metabolic process	gi|460368493|ref|XP_004230100.1|/0/PREDICTED: perakine reductase-like [Solanum lycopersicum]
Solyc01g099410.2.1		-1.50325			genomic_reference:SL2.40ch01 gene_region:81438054-81439018 transcript_region:SL2.40ch01:81438054..81439018- go_terms:GO:0005634,GO:0003677 functional_description:"Histone H2A (AHRD V1 ***- Q8H0G7_TOBAC); contains Interpro domain(s) IPR002119 Histone H2A "	K11251|1|7e-43|174|sly:101250163|histone H2A	GO:0000785//chromatin;GO:0043231//intracellular membrane-bounded organelle	GO:0003676//nucleic acid binding	GO:0034728//nucleosome organization	gi|823683761|ref|NP_001296309.1|/4.83225e-42/histone H2A.1 [Solanum lycopersicum]
Solyc02g005490.2.1		-8.99435			genomic_reference:SL2.40ch02 gene_region:3341390-3342171 transcript_region:SL2.40ch02:3341390..3342171- go_terms:GO:0005840 functional_description:"Unknown Protein (AHRD V1); contains Interpro domain(s) IPR001813 Ribosomal protein 60S "	-	-	-	-	-
Solyc01g100100.2.1		-1.79034			genomic_reference:SL2.40ch01 gene_region:81945457-81946029 transcript_region:SL2.40ch01:81945457..81946029- go_terms:GO:0008270 functional_description:"RING finger protein (AHRD V1 *-*- B8M8P5_TALSN); contains Interpro domain(s) IPR001841 Zinc finger, RING-type "	K19041|1|6e-11|67.4|mtr:MTR_3g091620|E3 ubiquitin-protein ligase RNF38/44 [EC:2.3.2.27];K16281|2|6e-11|67.4|eus:EUTSA_v10029035mg|RING-H2 zinc finger protein RHA1;K10663|3|1e-10|66.2|mtr:MTR_2g044570|E3 ubiquitin-protein ligase ATL4 [EC:2.3.2.27];K16282|4|2e-10|65.9|cmo:103485001|E3 ubiquitin-protein ligase RHA2 [EC:2.3.2.27]	-	-	-	gi|697102052|ref|XP_009599037.1|/3.87633e-45/PREDICTED: RING-H2 finger protein ATL18-like [Nicotiana tomentosiformis]
Solyc01g106540.2.1		-1.38457			genomic_reference:SL2.40ch01 gene_region:86140439-86143977 transcript_region:SL2.40ch01:86140439..86143977- functional_description:"Unknown Protein (AHRD V1)"	-	-	-	-	gi|460371084|ref|XP_004231375.1|/0/PREDICTED: uncharacterized protein LOC101250751 [Solanum lycopersicum]
Solyc01g106600.2.1		-2.19094			genomic_reference:SL2.40ch01 gene_region:86179328-86180087 transcript_region:SL2.40ch01:86179328..86180087+ go_terms:GO:0005515 functional_description:"Pathogenesis-related protein 1 (AHRD V1 **-- D2XZ57_9ROSI); contains Interpro domain(s) IPR001283 Allergen V5/Tpx-1 related "	K13449|1|3e-54|212|vvi:100263556|pathogenesis-related protein 1	-	-	-	gi|460369646|ref|XP_004230668.1|/2.8729e-94/PREDICTED: pathogenesis-related leaf protein 4-like [Solanum lycopersicum]
Solyc02g030460.2.1		-3.47249			genomic_reference:SL2.40ch02 gene_region:16644438-16646686 transcript_region:SL2.40ch02:16644438..16646686- go_terms:GO:0003700 functional_description:"Sh4 homologue protein (AHRD V1 *-*- B6ZKI3_9POAL); contains Interpro domain(s) IPR017877 MYB-like "	-	-	-	-	gi|723667952|ref|XP_010315652.1|/3.30748e-153/PREDICTED: uncharacterized protein LOC101256819 [Solanum lycopersicum]
Solyc02g032030.1.1		-1.15594			evidence_code:10F0H1E0IEG genomic_reference:SL2.40ch02 gene_region:18016671-18017243 transcript_region:SL2.40ch02:18016671..18017243- functional_description:"Disease resistance response (AHRD V1 ***- D7L1G5_ARALY); contains Interpro domain(s) IPR004265 Plant disease resistance response protein "	K01870|1|2e-29|128|eus:EUTSA_v10003524mg|isoleucyl-tRNA synthetase [EC:6.1.1.5];K19027|2|4e-08|58.2|smo:SELMODRAFT_443317|zinc finger FYVE domain-containing protein 26	-	-	-	gi|460371546|ref|XP_004231597.1|/2.31382e-98/PREDICTED: dirigent protein 22-like [Solanum lycopersicum]
Solyc02g038690.1.1		-1.27594			evidence_code:10F1H1E1IEG genomic_reference:SL2.40ch02 gene_region:22029221-22029625 transcript_region:SL2.40ch02:22029221..22029625- go_terms:GO:0005515,GO:0003677 functional_description:"Histone H2B (AHRD V1 ***- A2IBL2_NICBE); contains Interpro domain(s) IPR000558 Histone H2B "	K11252|1|3e-45|180|sly:101264987|histone H2B	-	-	-	gi|970008248|ref|XP_015065005.1|/2.32468e-44/PREDICTED: histone H2B-like [Solanum pennellii]
Solyc01g107260.2.1		-1.10309			genomic_reference:SL2.40ch01 gene_region:86627692-86632397 transcript_region:SL2.40ch01:86627692..86632397- functional_description:"Transport protein-related (AHRD V1 *-*- Q1EPF1_MUSAC)"	-	-	-	-	gi|460371110|ref|XP_004231388.1|/0/PREDICTED: uncharacterized protein LOC101255843 isoform X1 [Solanum lycopersicum]
Solyc01g107370.2.1		-2.34654			genomic_reference:SL2.40ch01 gene_region:86698147-86698940 transcript_region:SL2.40ch01:86698147..86698940+ functional_description:"Gibberellin-regulated family protein (AHRD V1 **-- D7L2S3_ARALY); contains Interpro domain(s) IPR003854 Gibberellin regulated protein "	-	-	-	-	gi|723665078|ref|XP_010315202.1|/3.15301e-38/PREDICTED: peamaclein [Solanum lycopersicum]
Solyc01g107400.2.1		-1.71609			genomic_reference:SL2.40ch01 gene_region:86730679-86731267 transcript_region:SL2.40ch01:86730679..86731267- functional_description:"Indole-3-acetic acid-amido synthetase GH3.8 (AHRD V1 ***- B6U4E2_MAIZE)"	K14487|1|6e-15|80.9|sot:102595982|auxin responsive GH3 gene family	-	-	-	gi|697127145|ref|XP_009617606.1|/5.87298e-15/PREDICTED: probable indole-3-acetic acid-amido synthetase GH3.1 [Nicotiana tomentosiformis]
Solyc01g107730.2.1		-1.25697			genomic_reference:SL2.40ch01 gene_region:86939706-86941587 transcript_region:SL2.40ch01:86939706..86941587- go_terms:GO:0046982,GO:0005516 functional_description:"Cyclin (AHRD V1 ***- Q1XGF1_TOBAC); contains Interpro domain(s) IPR006671 Cyclin, N-terminal "	K14505|1|0.0|639|sly:543722|cyclin D3, plant	GO:0043231//intracellular membrane-bounded organelle	-	GO:0009987//cellular process	gi|350536333|ref|NP_001234753.1|/0/CycD3;2 protein [Solanum lycopersicum]
Solyc02g062780.2.1		-1.0236			genomic_reference:SL2.40ch02 gene_region:29133439-29143895 transcript_region:SL2.40ch02:29133439..29143895- go_terms:GO:0004003 functional_description:"Chromodomain-helicase-DNA-binding protein 6 (AHRD V1 **-* CHD6_HUMAN); contains Interpro domain(s) IPR000330 SNF2-related "	K19001|1|0.0|1384|sly:101248358|ATP-dependent DNA helicase	-	GO:0017111//nucleoside-triphosphatase activity;GO:0003676//nucleic acid binding;GO:0032559//adenyl ribonucleotide binding	-	gi|460376365|ref|XP_004233969.1|/0/PREDICTED: ATP-dependent DNA helicase DDM1-like [Solanum lycopersicum]
Solyc02g071730.2.1		-7.82018			genomic_reference:SL2.40ch02 gene_region:35671866-35677320 transcript_region:SL2.40ch02:35671866..35677320- go_terms:GO:0005515,GO:0003700 functional_description:"MADS-box transcription factor AGAMOUS (AHRD V1 **-* Q8GTY3_HELAN); contains Interpro domain(s) IPR002100 Transcription factor, MADS-box IPR002487 Transcription factor, K-box "	K09264|1|3e-139|494|sly:543840|MADS-box transcription factor, plant	GO:0043231//intracellular membrane-bounded organelle	GO:0003677//DNA binding;GO:0001071//nucleic acid binding transcription factor activity	GO:0006351//transcription, DNA-templated	gi|525344198|ref|NP_001266181.1|/2.29735e-138/floral homeotic protein AGAMOUS isoform 2 [Solanum lycopersicum]
Solyc02g067970.2.1		-1.4073			genomic_reference:SL2.40ch02 gene_region:32614978-32617264 transcript_region:SL2.40ch02:32614978..32617264- go_terms:GO:0008270 functional_description:"Tripartite motif-containing 25 (AHRD V1 *--- Q6P7B3_RAT); contains Interpro domain(s) IPR018957 Zinc finger, C3HC4 RING-type "	K10638|1|5e-10|66.6|pda:103702448|E3 ubiquitin-protein ligase UHRF1 [EC:2.3.2.27]	-	-	-	gi|460376263|ref|XP_004233918.1|/0/PREDICTED: E3 ubiquitin-protein ligase RNF168-like isoform X1 [Solanum lycopersicum]
Solyc02g068600.2.1		-1.21166			genomic_reference:SL2.40ch02 gene_region:33142873-33144717 transcript_region:SL2.40ch02:33142873..33144717- go_terms:GO:0005515 functional_description:"Genomic DNA chromosome 5 P1 clone MUK11 (AHRD V1 **-- Q9FMD0_ARATH)"	K19626|1|4e-07|57.0|gmx:102660446|inversin	-	-	-	gi|723676466|ref|XP_004233910.2|/0/PREDICTED: uncharacterized protein LOC101247887 [Solanum lycopersicum]
Solyc11g007930.1.1		-1.38422			evidence_code:10F0H1E1IEG genomic_reference:SL2.40ch11 gene_region:2163910-2164326 transcript_region:SL2.40ch11:2163910..2164326- go_terms:GO:0005634,GO:0003677 functional_description:"Histone H2B (AHRD V1 ***- D7KHV7_ARALY); contains Interpro domain(s) IPR000558 Histone H2B "	K11252|1|1e-45|181|sly:101261185|histone H2B	-	-	-	gi|460409198|ref|XP_004250026.1|/1.06416e-44/PREDICTED: histone H2B-like [Solanum lycopersicum]
Solyc11g008530.1.1		-2.28605			evidence_code:10F0H1E1IEG genomic_reference:SL2.40ch11 gene_region:2700331-2706663 transcript_region:SL2.40ch11:2700331..2706663+ go_terms:GO:0006396,GO:0006508,GO:0005524,GO:0005622 functional_description:"Ribonuclease 3-like protein 3 (AHRD V1 *-*- RTL3_ORYSJ); contains Interpro domain(s) IPR000999 Ribonuclease III "	K11592|1|0.0|2586|sly:101247976|endoribonuclease Dicer [EC:3.1.26.-]	-	-	-	gi|723741338|ref|XP_010312607.1|/0/PREDICTED: endoribonuclease Dicer homolog 2-like isoform X3 [Solanum lycopersicum]
Solyc11g008540.1.1		-1.23388			evidence_code:10F0H1E1IEG genomic_reference:SL2.40ch11 gene_region:2715282-2724508 transcript_region:SL2.40ch11:2715282..2724508+ go_terms:GO:0006396,GO:0005524 functional_description:"Ribonuclease 3-like protein 3 (AHRD V1 *-*- RTL3_ORYSJ); contains Interpro domain(s) IPR000999 Ribonuclease III "	K11592|1|0.0|2597|sly:101247679|endoribonuclease Dicer [EC:3.1.26.-]	-	-	-	gi|970063140|ref|XP_015058485.1|/0/PREDICTED: endoribonuclease Dicer homolog 2-like [Solanum pennellii]
Solyc11g008690.1.1		-1.29292			evidence_code:10F0H1E0IEG genomic_reference:SL2.40ch11 gene_region:2874856-2875551 transcript_region:SL2.40ch11:2874856..2875551- functional_description:"TO23-3 (Fragment) (AHRD V1 *-*- Q3LVQ6_TAROF)"	-	-	-	-	gi|460409303|ref|XP_004250078.1|/2.33172e-105/PREDICTED: uncharacterized protein LOC101250852 [Solanum lycopersicum]
Solyc11g020960.1.1		-2.56626			evidence_code:10F1H1E1IEG genomic_reference:SL2.40ch11 gene_region:12996643-12997161 transcript_region:SL2.40ch11:12996643..12997161+ go_terms:GO:0004867 functional_description:"Proteinase inhibitor II (AHRD V1 ***- B3F0C1_TOBAC); contains Interpro domain(s) IPR003465 Proteinase inhibitor I20, Pin2 "	-	-	-	-	gi|460410012|ref|XP_004250426.1|/9.55827e-86/PREDICTED: wound-induced proteinase inhibitor 2-like [Solanum lycopersicum]
Solyc11g012020.1.1		-1.06592			evidence_code:10F0H1E1IEG genomic_reference:SL2.40ch11 gene_region:4963724-4968395 transcript_region:SL2.40ch11:4963724..4968395+ go_terms:GO:0019904 functional_description:"EH-domain-containing protein 1 (AHRD V1 **-* B6U193_MAIZE); contains Interpro domain(s) IPR001401 Dynamin, GTPase region "	K12483|1|0.0|1069|sly:101250563|EH domain-containing protein 1	-	-	-	gi|460409640|ref|XP_004250246.1|/0/PREDICTED: EH domain-containing protein 1-like [Solanum lycopersicum]
Solyc11g012480.1.1		-1.03483			evidence_code:10F0H1E1IEG genomic_reference:SL2.40ch11 gene_region:5312806-5318311 transcript_region:SL2.40ch11:5312806..5318311+ go_terms:GO:0005524 functional_description:"Thymidine kinase (AHRD V1 ***- B9IH47_POPTR); contains Interpro domain(s) IPR001267 Thymidine kinase "	K00857|1|9e-137|486|sly:101260595|thymidine kinase [EC:2.7.1.21]	-	-	-	gi|460409708|ref|XP_004250280.1|/6.07068e-136/PREDICTED: thymidine kinase-like [Solanum lycopersicum]
Solyc11g010920.1.1		-1.0786			evidence_code:10F0H1E0IEG genomic_reference:SL2.40ch11 gene_region:3970759-3977638 transcript_region:SL2.40ch11:3970759..3977638+ go_terms:GO:0007018 functional_description:"Kinesin (AHRD V1 *-*- A6YTD6_CUCME); contains Interpro domain(s) IPR001752 Kinesin, motor region "	K10406|1|0.0|2157|sly:101265093|kinesin family member C2/C3	-	GO:0003774//motor activity;GO:0000166//nucleotide binding	-	gi|460410217|ref|XP_004250527.1|/0/PREDICTED: kinesin KP1 [Solanum lycopersicum]
Solyc11g010930.1.1		-1.20049			evidence_code:10F0H0E0IEG genomic_reference:SL2.40ch11 gene_region:3979867-3980897 transcript_region:SL2.40ch11:3979867..3980897+ functional_description:"HVA22-like protein e (AHRD V1 ***- B6SRB1_MAIZE); contains Interpro domain(s) IPR004345 TB2/DP1 and HVA22 related protein "	K17279|1|3e-46|183|sly:101252452|receptor expression-enhancing protein 5/6	-	-	-	gi|460409479|ref|XP_004250166.1|/2.11786e-45/PREDICTED: HVA22-like protein e [Solanum lycopersicum]
Solyc11g066130.1.1		-1.08701			evidence_code:10F1H1E1IEG genomic_reference:SL2.40ch11 gene_region:48890355-48891113 transcript_region:SL2.40ch11:48890355..48891113+ functional_description:"Thaumatin-like protein (AHRD V1 **-- D2KU75_CITJA); contains Interpro domain(s) IPR017949 Thaumatin, conserved site IPR001938 Thaumatin, pathogenesis-related "	K14297|1|5e-16|85.1|zma:103640102|nuclear pore complex protein Nup98-Nup96	GO:0030312//external encapsulating structure	-	-	gi|350535593|ref|NP_001234714.1|/3.9534e-144/osmotin-like protein precursor [Solanum lycopersicum]
Solyc11g066140.1.1		-1.27302			evidence_code:10F0H1E1IEG genomic_reference:SL2.40ch11 gene_region:48915034-48918418 transcript_region:SL2.40ch11:48915034..48918418+ functional_description:"Unknown Protein (AHRD V1)"	-	-	-	-	gi|460411129|ref|XP_004250967.1|/0/PREDICTED: uncharacterized protein LOC101257925 [Solanum lycopersicum]
Solyc11g066160.1.1		-1.05216			evidence_code:10F1H1E1IEG genomic_reference:SL2.40ch11 gene_region:48939641-48939952 transcript_region:SL2.40ch11:48939641..48939952+ go_terms:GO:0043565 functional_description:"Histone H4 (AHRD V1 ***- B6T0P4_MAIZE); contains Interpro domain(s) IPR001951 Histone H4 "	K11254|1|6e-40|162|ppp:PHYPADRAFT_152862|histone H4	-	-	-	gi|976922550|gb|KVI06931.1|/2.0269e-39/Histone core [Cynara cardunculus var. scolymus]
Solyc11g066350.1.1		-1.0604			evidence_code:10F0H0E1IEG genomic_reference:SL2.40ch11 gene_region:49177469-49180697 transcript_region:SL2.40ch11:49177469..49180697+ functional_description:"Shugoshin-1 (AHRD V1 ***- B6TQG1_MAIZE)"	-	-	-	-	gi|460411153|ref|XP_004250979.1|/2.54954e-146/PREDICTED: uncharacterized protein LOC101261484 isoform X1 [Solanum lycopersicum]
Solyc11g066430.1.1		-1.28223			evidence_code:10F1H1E1IEG genomic_reference:SL2.40ch11 gene_region:49283926-49284348 transcript_region:SL2.40ch11:49283926..49284348+ go_terms:GO:0005634,GO:0003677 functional_description:"Histone H2B (AHRD V1 ***- B9T301_RICCO); contains Interpro domain(s) IPR000558 Histone H2B "	K11252|1|6e-44|176|sly:778354|histone H2B	GO:0000785//chromatin;GO:0043231//intracellular membrane-bounded organelle	GO:0003676//nucleic acid binding	GO:0034728//nucleosome organization	gi|970062621|ref|XP_015058212.1|/4.44023e-43/PREDICTED: histone H2B.2 [Solanum pennellii]
Solyc11g066460.1.1		-1.08647			evidence_code:10F0H0E0IEG genomic_reference:SL2.40ch11 gene_region:49295188-49295838 transcript_region:SL2.40ch11:49295188..49295838+ functional_description:"Unknown Protein (AHRD V1)"	-	-	-	-	gi|697166670|ref|XP_009592165.1|/3.88218e-48/PREDICTED: uncharacterized protein LOC104089059 [Nicotiana tomentosiformis]
Solyc11g065190.1.1		-1.11702			evidence_code:10F1H1E1IEG genomic_reference:SL2.40ch11 gene_region:47601564-47603523 transcript_region:SL2.40ch11:47601564..47603523- go_terms:GO:0016567,GO:0043687 functional_description:"Ubiquitin-conjugating enzyme E2-like protein (AHRD V1 ***- C1IJE7_9CNID); contains Interpro domain(s) IPR015582 Ubiquitin-conjugating enzyme E2 H10 "	K06688|1|8e-90|329|sly:101266186|ubiquitin-conjugating enzyme E2 C [EC:2.3.2.23]	-	GO:0016879//ligase activity, forming carbon-nitrogen bonds;GO:0032559//adenyl ribonucleotide binding	GO:0006464//cellular protein modification process	gi|460411017|ref|XP_004250911.1|/5.03848e-89/PREDICTED: ubiquitin-conjugating enzyme E2 20 [Solanum lycopersicum]
Solyc11g010120.1.1		-1.06859			evidence_code:10F0H1E1IEG genomic_reference:SL2.40ch11 gene_region:3243625-3246066 transcript_region:SL2.40ch11:3243625..3246066+ go_terms:GO:0055114 functional_description:"Peroxidase 17 (AHRD V1 ***- D7LE03_ARALY); contains Interpro domain(s) IPR002016 Haem peroxidase, plant/fungal/bacterial "	K00430|1|0.0|675|sly:101260194|peroxidase [EC:1.11.1.7]	GO:0044464	GO:0005506//iron ion binding;GO:0003824//catalytic activity;GO:0016209//antioxidant activity	GO:0008152//metabolic process;GO:0006950//response to stress	gi|460409363|ref|XP_004250108.1|/0/PREDICTED: peroxidase 17 [Solanum lycopersicum]
Solyc11g068890.1.1		-3.50383			evidence_code:10F0H1E0IEG genomic_reference:SL2.40ch11 gene_region:50544193-50544822 transcript_region:SL2.40ch11:50544193..50544822- functional_description:"NHL1 (Fragment) (AHRD V1 **-- B0LZK8_ARATH); contains Interpro domain(s) IPR010847 Harpin-induced 1 "	-	-	-	-	gi|460411386|ref|XP_004251093.1|/5.89811e-107/PREDICTED: protein YLS9-like [Solanum lycopersicum]
Solyc11g069070.1.1		-1.39768			evidence_code:10F0H1E1IEG genomic_reference:SL2.40ch11 gene_region:50742549-50744955 transcript_region:SL2.40ch11:50742549..50744955+ go_terms:GO:0030001 functional_description:"Metal ion binding protein (AHRD V1 *-*- B6U064_MAIZE); contains Interpro domain(s) IPR006121 Heavy metal transport/detoxification protein "	K00430|1|3e-07|56.6|mdm:103431979|peroxidase [EC:1.11.1.7];K10752|2|2e-06|54.3|mdm:103421028|histone-binding protein RBBP4;K07213|3|4e-06|53.1|ppp:PHYPADRAFT_9559|copper chaperone	-	-	-	gi|970059638|ref|XP_015056565.1|/4.30944e-61/PREDICTED: protein no-on-transient A-like [Solanum pennellii]
Solyc11g072840.1.1		-1.13735			evidence_code:10F0H1E0IEG genomic_reference:SL2.40ch11 gene_region:53109948-53110259 transcript_region:SL2.40ch11:53109948..53110259- go_terms:GO:0005634,GO:0003677 functional_description:"Histone H4 (AHRD V1 ***- B6T0P4_MAIZE); contains Interpro domain(s) IPR001951 Histone H4 "	K11254|1|1e-39|161|sly:101256351|histone H4	GO:0000785//chromatin;GO:0043231//intracellular membrane-bounded organelle	GO:0003676//nucleic acid binding	GO:0034728//nucleosome organization	gi|460411793|ref|XP_004251290.1|/8.51887e-39/PREDICTED: histone H4-like [Solanum lycopersicum]
Solyc11g072860.1.1		-1.21966			evidence_code:10F1H1E1IEG genomic_reference:SL2.40ch11 gene_region:53127349-53127660 transcript_region:SL2.40ch11:53127349..53127660+ go_terms:GO:0043565 functional_description:"Histone H4 (AHRD V1 ***- B6T0P4_MAIZE); contains Interpro domain(s) IPR001951 Histone H4 "	K11254|1|6e-40|162|sot:102590298|histone H4	GO:0000785//chromatin;GO:0043231//intracellular membrane-bounded organelle	GO:0003676//nucleic acid binding	GO:0034728//nucleosome organization	gi|971575188|ref|XP_006361210.2|/4.99423e-39/PREDICTED: uncharacterized protein LOC102591967 [Solanum tuberosum]
Solyc11g073060.1.1		-1.82712			evidence_code:10F0H1E0IEG genomic_reference:SL2.40ch11 gene_region:53255537-53256001 transcript_region:SL2.40ch11:53255537..53256001- go_terms:GO:0005622 functional_description:"Zinc finger family protein (AHRD V1 ***- D7LJS8_ARALY); contains Interpro domain(s) IPR007087 Zinc finger, C2H2-type "	K14841|1|1e-06|52.4|obr:102706672|ribosome biogenesis protein NSA1	-	-	-	gi|460411827|ref|XP_004251306.1|/5.44581e-86/PREDICTED: zinc finger protein ZAT11-like [Solanum lycopersicum]
Solyc11g073260.1.1		-1.43857			evidence_code:10F1H1E1IEG genomic_reference:SL2.40ch11 gene_region:53357822-53358320 transcript_region:SL2.40ch11:53357822..53358320- go_terms:GO:0005634,GO:0003677 functional_description:"Histone H2A (AHRD V1 ***- C6TMV8_SOYBN); contains Interpro domain(s) IPR002119 Histone H2A "	K11251|1|1e-48|191|sot:102590388|histone H2A	GO:0000785//chromatin;GO:0043231//intracellular membrane-bounded organelle	GO:0003676//nucleic acid binding	GO:0034728//nucleosome organization	gi|723746660|ref|XP_004251321.2|/7.79253e-48/PREDICTED: histone H2A isoform X2 [Solanum lycopersicum]
Solyc12g005020.1.1		-1.96837			evidence_code:10F0H0E0IEG genomic_reference:SL2.40ch12 gene_region:10618-11752 transcript_region:SL2.40ch12:10618..11752- go_terms:GO:0005141 functional_description:"Ring H2 finger protein (AHRD V1 *-*- D9ZHD8_HYPPE); contains Interpro domain(s) IPR018957 Zinc finger, C3HC4 RING-type "	K19041|1|1e-39|163|mtr:MTR_5g092790|E3 ubiquitin-protein ligase RNF38/44 [EC:2.3.2.27];K19038|5|2e-16|86.3|vvi:100248798|E3 ubiquitin-protein ligase ATL41 [EC:2.3.2.27]	-	-	-	gi|460412141|ref|XP_004251461.1|/1.23378e-116/PREDICTED: NEP1-interacting protein-like 1 [Solanum lycopersicum]
Solyc11g071300.1.1		-1.06895			evidence_code:10F0H1E0IEG genomic_reference:SL2.40ch11 gene_region:51910332-51917668 transcript_region:SL2.40ch11:51910332..51917668- go_terms:GO:0003677,GO:0045449 functional_description:"Myb (AHRD V1 ***- Q948S6_TOBAC); contains Interpro domain(s) IPR015495 Myb transcription factor "	K09420|1|0.0|806|pop:POPTR_0006s25840g|myb proto-oncogene protein	-	-	-	gi|723746070|ref|XP_004251170.2|/0/PREDICTED: myb-related protein 3R-1-like [Solanum lycopersicum]
Solyc11g069760.1.1		-2.69242			evidence_code:10F0H1E0IEG genomic_reference:SL2.40ch11 gene_region:51460068-51460619 transcript_region:SL2.40ch11:51460068..51460619- functional_description:"High affinity nitrate transporter protein (AHRD V1 ***- Q84MZ8_TOBAC); contains Interpro domain(s) IPR016196 Major facilitator superfamily, general substrate transporter "	K02575|1|3e-97|353|sly:101251152|MFS transporter, NNP family, nitrate/nitrite transporter	-	-	GO:0006810//transport	gi|460412029|ref|XP_004251406.1|/1.97605e-96/PREDICTED: high affinity nitrate transporter 2.4-like [Solanum lycopersicum]
Solyc12g005480.1.1		-1.54394			evidence_code:10F0H1E1IEG genomic_reference:SL2.40ch12 gene_region:286534-291012 transcript_region:SL2.40ch12:286534..291012- functional_description:"Targeting protein for Xklp2 containing protein expressed (AHRD V1 *--- Q10Q22_ORYSJ); contains Interpro domain(s) IPR009675 Targeting for Xklp2 "	K16812|1|0.0|1232|sly:101267681|targeting protein for Xklp2	-	-	-	gi|723747066|ref|XP_010313660.1|/0/PREDICTED: protein TPX2-like isoform X1 [Solanum lycopersicum]
Solyc12g006380.1.1		-2.86725			evidence_code:10F1H1E1IEG genomic_reference:SL2.40ch12 gene_region:888715-890946 transcript_region:SL2.40ch12:888715..890946- go_terms:GO:0009815 functional_description:"1-aminocyclopropane-1-carboxylate oxidase-like protein (AHRD V1 **-* Q9LTH7_ARATH); contains Interpro domain(s) IPR005123 Oxoglutarate and iron-dependent oxygenase "	K13229|1|1e-82|306|zma:541977|2,4-dihydroxy-1,4-benzoxazin-3-one-glucoside dioxygenase [EC:1.14.20.2];K06892|2|4e-57|222|jcu:105637198|feruloyl-CoA ortho-hydroxylase [EC:1.14.11.-]	-	GO:0016701//oxidoreductase activity, acting on single donors with incorporation of molecular oxygen	GO:0008152//metabolic process	gi|350538985|ref|NP_001234624.1|/0/2-oxoglutarate-dependent dioxygenase [Solanum lycopersicum]
Solyc12g006640.1.1		-1.33118			evidence_code:10F0H1E0IEG genomic_reference:SL2.40ch12 gene_region:1110621-1111983 transcript_region:SL2.40ch12:1110621..1111983- go_terms:GO:0004462 functional_description:"Lactoylglutathione lyase (AHRD V1 **-* B4UW95_ARAHY); contains Interpro domain(s) IPR004360 Glyoxalase/bleomycin resistance protein/dioxygenase "	K14611|1|1e-52|205|mus:103986044|solute carrier family 23 (nucleobase transporter), member 1/2;K08234|2|9e-07|53.1|fve:101305877|glyoxylase I family protein	-	-	-	gi|970067523|ref|XP_015060857.1|/4.12334e-83/PREDICTED: uncharacterized protein LOC107006856 [Solanum pennellii]
Solyc12g007020.1.1		-1.07317			evidence_code:10F0H1E1IEG genomic_reference:SL2.40ch12 gene_region:1459084-1462279 transcript_region:SL2.40ch12:1459084..1462279+ functional_description:"cDNA clone J033084B06 full insert sequence (AHRD V1 *-*- B7ESP0_ORYSJ); contains Interpro domain(s) IPR010341 Protein of unknown function DUF936, plant "	K01069|1|2e-40|167|obr:102700269|hydroxyacylglutathione hydrolase [EC:3.1.2.6]	-	-	-	gi|460413355|ref|XP_004252055.1|/0/PREDICTED: uncharacterized protein LOC101262597 [Solanum lycopersicum]
Solyc12g008900.1.1		-4.91194			evidence_code:10F0H1E1IEG genomic_reference:SL2.40ch12 gene_region:2209297-2213073 transcript_region:SL2.40ch12:2209297..2213073- go_terms:GO:0055114,GO:0050660 functional_description:"Cytokinin oxidase/dehydrogenase 2 (AHRD V1 ***- C0LPA7_SOLTU); contains Interpro domain(s) IPR015345 Cytokinin dehydrogenase 1, FAD and cytokinin binding "	K00279|1|0.0|995|sly:101055579|cytokinin dehydrogenase [EC:1.5.99.12]	-	GO:0016645//oxidoreductase activity, acting on the CH-NH group of donors;GO:0050662//coenzyme binding	GO:0006725//cellular aromatic compound metabolic process	gi|460412568|ref|XP_004251670.1|/0/PREDICTED: cytokinin dehydrogenase 3 [Solanum lycopersicum]
Solyc12g097000.1.1		-1.60113			evidence_code:10F0H1E1IEG genomic_reference:SL2.40ch12 gene_region:64025764-64026610 transcript_region:SL2.40ch12:64025764..64026610- go_terms:GO:0031224 functional_description:"Tir, resistance protein fragment"	K14309|1|1e-43|176|mdm:103409587|nuclear pore complex protein Nup93;K19613|2|6e-42|170|cic:CICLE_v10024599mg|leucine-rich repeat protein SHOC2	-	-	-	gi|460415340|ref|XP_004253017.1|/5.00376e-107/PREDICTED: TMV resistance protein N-like [Solanum lycopersicum]
Solyc12g098590.1.1		-1.47393			evidence_code:10F0H1E1IEG genomic_reference:SL2.40ch12 gene_region:64387594-64389640 transcript_region:SL2.40ch12:64387594..64389640+ go_terms:GO:0008152 functional_description:"UDP-glucosyltransferase family 1 protein (AHRD V1 ***- C6KI42_CITSI); contains Interpro domain(s) IPR002213 UDP-glucuronosyl/UDP-glucosyltransferase "	K12338|1|3e-173|608|sot:102587964|anthocyanidin 3-O-glucoside 5-O-glucosyltransferase [EC:2.4.1.298]	-	-	-	gi|460415261|ref|XP_004252978.1|/0/PREDICTED: crocetin glucosyltransferase, chloroplastic-like [Solanum lycopersicum]
Solyc12g098630.1.1		-1.06828			evidence_code:10F0H1E1IEG genomic_reference:SL2.40ch12 gene_region:64412454-64421046 transcript_region:SL2.40ch12:64412454..64421046- go_terms:GO:0007018 functional_description:"Kinesin-like protein (AHRD V1 ***- Q9LUG0_ARATH); contains Interpro domain(s) IPR010544 Kinesin-related "	K10400|1|0.0|2295|sly:101262096|kinesin family member 15	-	-	-	gi|723753133|ref|XP_010314743.1|/0/PREDICTED: kinesin-like protein KIN12B [Solanum lycopersicum]
Solyc12g011010.1.1		-1.97903			evidence_code:10F1H1E1IEG genomic_reference:SL2.40ch12 gene_region:3870609-3872065 transcript_region:SL2.40ch12:3870609..3872065- functional_description:"Meiosis 5 (AHRD V1 *-*- B6T5X0_MAIZE)"	-	-	-	-	gi|460412857|ref|XP_004251814.1|/1.59888e-65/PREDICTED: protodermal factor 1-like [Solanum lycopersicum]
Solyc12g013510.1.1		-1.07015			evidence_code:10F1H1E1IEG genomic_reference:SL2.40ch12 gene_region:4379771-4380190 transcript_region:SL2.40ch12:4379771..4380190+ go_terms:GO:0005634,GO:0003677 functional_description:"Histone H2B (AHRD V1 ***- Q2XPW1_SOLTU); contains Interpro domain(s) IPR000558 Histone H2B "	K11252|1|3e-44|177|sot:102585943|histone H2B	GO:0000785//chromatin;GO:0043231//intracellular membrane-bounded organelle	GO:0003676//nucleic acid binding	GO:0034728//nucleosome organization	gi|970067938|ref|XP_015061084.1|/2.00002e-43/PREDICTED: histone H2B-like [Solanum pennellii]
Solyc12g042980.1.1		-3.26589			evidence_code:10F0H1E1IEG genomic_reference:SL2.40ch12 gene_region:44025898-44029069 transcript_region:SL2.40ch12:44025898..44029069+ go_terms:GO:0016491 functional_description:"2-oxoglutarate-dependent dioxygenase (Fragment) (AHRD V1 ***- Q944Z0_ARAHA); contains Interpro domain(s) IPR005123 Oxoglutarate and iron-dependent oxygenase "	K01951|1|2e-19|96.7|vvi:100246139|GMP synthase (glutamine-hydrolysing) [EC:6.3.5.2];K05282|2|1e-18|94.4|cam:101492898|gibberellin 20-oxidase [EC:1.14.11.12];K04124|4|6e-17|88.6|tcc:TCM_037958|gibberellin 3-beta-dioxygenase [EC:1.14.11.15]	-	GO:0016491//oxidoreductase activity	-	gi|460413928|ref|XP_004252327.1|/0/PREDICTED: 2-oxoglutarate-dependent dioxygenase AOP3 [Solanum lycopersicum]
Solyc12g056540.1.1		-1.31108			evidence_code:10F0H1E1IEG genomic_reference:SL2.40ch12 gene_region:47844331-47844741 transcript_region:SL2.40ch12:47844331..47844741- go_terms:GO:0003677,GO:0000786 functional_description:"Histone H3 (AHRD V1 ***- Q5S265_CAMSI); contains Interpro domain(s) IPR000164 Histone H3 "	K11253|1|7e-60|228|pda:103711388|histone H3	GO:0000785//chromatin;GO:0043231//intracellular membrane-bounded organelle	GO:0003676//nucleic acid binding	GO:0034728//nucleosome organization	gi|901800372|gb|KMZ60580.1|/5.85214e-59/histone H3 [Zostera marina]
Solyc12g044630.1.1		-1.55598			evidence_code:10F0H1E0IEG genomic_reference:SL2.40ch12 gene_region:45135507-45136150 transcript_region:SL2.40ch12:45135507..45136150+ go_terms:GO:0030036,GO:0015629 functional_description:"Profilin (AHRD V1 ***- Q9SMC0_TOBAC); contains Interpro domain(s) IPR005455 Profilin, plant "	K05759|1|6e-66|248|sly:544018|profilin	GO:0005856//cytoskeleton	GO:0008092//cytoskeletal protein binding	GO:0007010//cytoskeleton organization	gi|350539215|ref|NP_001233869.1|/5.34021e-65/profilin-1 [Solanum lycopersicum]
Solyc12g044840.1.1		-1.05303			evidence_code:10F0H1E1IEG genomic_reference:SL2.40ch12 gene_region:45638838-45643012 transcript_region:SL2.40ch12:45638838..45643012+ go_terms:GO:0006468 functional_description:"Receptor-like kinase (AHRD V1 *-*- A7VM65_9VIRI); contains Interpro domain(s) IPR002290 Serine/threonine protein kinase "	K04730|1|1e-132|474|atr:18441915|interleukin-1 receptor-associated kinase 1 [EC:2.7.11.1]	-	-	-	gi|460414023|ref|XP_004252374.1|/0/PREDICTED: inactive protein kinase SELMODRAFT_444075 [Solanum lycopersicum]
Solyc12g096820.1.1		-1.31836			evidence_code:10F0H1E1IEG genomic_reference:SL2.40ch12 gene_region:63926746-63928578 transcript_region:SL2.40ch12:63926746..63928578+ go_terms:GO:0008152 functional_description:"UDP-glucosyltransferase family 1 protein (AHRD V1 ***- C6KI44_CITSI); contains Interpro domain(s) IPR002213 UDP-glucuronosyl/UDP-glucosyltransferase "	K13691|1|6e-132|471|pop:POPTR_0322s00200g|pathogen-inducible salicylic acid glucosyltransferase [EC:2.4.1.-]	-	-	-	gi|460415362|ref|XP_004253028.1|/0/PREDICTED: UDP-glycosyltransferase 74E2-like [Solanum lycopersicum]
Solyc02g079170.2.1		-1.11619			genomic_reference:SL2.40ch02 gene_region:38360060-38365669 transcript_region:SL2.40ch02:38360060..38365669+ go_terms:GO:0008137 functional_description:"NADH dehydrogenase like protein (AHRD V1 **** O65414_ARATH); contains Interpro domain(s) IPR013027 FAD-dependent pyridine nucleotide-disulphide oxidoreductase "	K17871|1|0.0|1172|sly:101252838|NADH:ubiquinone reductase (non-electrogenic) [EC:1.6.5.9]	-	GO:0046872//metal ion binding;GO:0050662//coenzyme binding;GO:0050136//NADH dehydrogenase (quinone) activity	GO:0008152//metabolic process	gi|460373993|ref|XP_004232796.1|/0/PREDICTED: external alternative NAD(P)H-ubiquinone oxidoreductase B2, mitochondrial [Solanum lycopersicum]
Solyc02g079280.2.1		-1.68505			genomic_reference:SL2.40ch02 gene_region:38467652-38469093 transcript_region:SL2.40ch02:38467652..38469093+ go_terms:GO:0003700 functional_description:"MYB transcription factor (AHRD V1 **-* Q9LDR8_ARATH); contains Interpro domain(s) IPR015495 Myb transcription factor "	K09422|1|0.0|686|sly:101250764|myb proto-oncogene protein, plant	-	-	-	gi|460373979|ref|XP_004232789.1|/0/PREDICTED: transcription factor MYB39 [Solanum lycopersicum]
Solyc02g079340.2.1		-1.53311			genomic_reference:SL2.40ch02 gene_region:38517161-38518473 transcript_region:SL2.40ch02:38517161..38518473- functional_description:"Unknown Protein (AHRD V1)"	-	-	-	-	gi|460373967|ref|XP_004232783.1|/4.10394e-35/PREDICTED: uncharacterized protein LOC101249232 [Solanum lycopersicum]
Solyc02g079610.2.1		-1.90824			genomic_reference:SL2.40ch02 gene_region:38702972-38704500 transcript_region:SL2.40ch02:38702972..38704500+ go_terms:GO:0005515,GO:0004674 functional_description:"Receptor serine/threonine kinase (AHRD V1 **** O49202_ORYSJ); contains Interpro domain(s) IPR002290 Serine/threonine protein kinase "	K04730|1|1e-179|629|sot:102605711|interleukin-1 receptor-associated kinase 1 [EC:2.7.11.1]	-	-	-	gi|723674131|ref|XP_010316640.1|/0/PREDICTED: glycerophosphodiester phosphodiesterase protein kinase domain-containing GDPDL2 isoform X3 [Solanum lycopersicum]
Solyc02g079830.1.1		-1.06179			evidence_code:10F0H1E1IEG genomic_reference:SL2.40ch02 gene_region:38822929-38824131 transcript_region:SL2.40ch02:38822929..38824131+ functional_description:"Pentatricopeptide repeat-containing protein (AHRD V1 ***- D7KN35_ARALY); contains Interpro domain(s) IPR002885 Pentatricopeptide repeat "	K17964|1|2e-36|154|cit:102623768|leucine-rich PPR motif-containing protein, mitochondrial	-	-	-	gi|460373920|ref|XP_004232760.1|/0/PREDICTED: pentatricopeptide repeat-containing protein At1g55890, mitochondrial-like [Solanum lycopersicum]
Solyc02g080010.2.1		-1.50148			genomic_reference:SL2.40ch02 gene_region:38938128-38942496 transcript_region:SL2.40ch02:38938128..38942496- go_terms:GO:0004672,GO:0005515 functional_description:"RLK, Receptor like protein, putative resistance protein with an antifungal domain"	K04733|1|2e-123|444|vvi:100854754|interleukin-1 receptor-associated kinase 4 [EC:2.7.11.1]	-	-	-	gi|723674032|ref|XP_010316619.1|/0/PREDICTED: putative receptor-like protein kinase At4g00960 isoform X1 [Solanum lycopersicum]
Solyc02g080160.2.1		-1.47534			genomic_reference:SL2.40ch02 gene_region:39038428-39040336 transcript_region:SL2.40ch02:39038428..39040336- go_terms:GO:0016798 functional_description:"Xyloglucan endotransglucosylase/hydrolase 1 (AHRD V1 **** C0IRG0_9ERIC); contains Interpro domain(s) IPR016455 Xyloglucan endotransglucosylase/hydrolase "	K08235|1|0.0|672|sly:101261871|xyloglucan:xyloglucosyl transferase [EC:2.4.1.207]	GO:0005576//extracellular region;GO:0030312//external encapsulating structure	GO:0016798//hydrolase activity, acting on glycosyl bonds;GO:0016758//transferase activity, transferring hexosyl groups	GO:0044042//glucan metabolic process	gi|723674001|ref|XP_004232742.2|/0/PREDICTED: probable xyloglucan endotransglucosylase/hydrolase protein 8 [Solanum lycopersicum]
Solyc02g080260.2.1		-1.27094			genomic_reference:SL2.40ch02 gene_region:39110708-39114667 transcript_region:SL2.40ch02:39110708..39114667+ go_terms:GO:0043565 functional_description:"Homeobox leucine-zipper protein (AHRD V1 ***- Q8H962_ZINEL); contains Interpro domain(s) IPR002913 Lipid-binding START "	K09338|1|0.0|1437|sly:101259395|homeobox-leucine zipper protein	GO:0043231//intracellular membrane-bounded organelle	GO:0003677//DNA binding;GO:0001071//nucleic acid binding transcription factor activity	GO:0006351//transcription, DNA-templated	gi|460373866|ref|XP_004232734.1|/0/PREDICTED: homeobox-leucine zipper protein PROTODERMAL FACTOR 2 [Solanum lycopersicum]
Solyc02g080320.2.1		-1.17377			genomic_reference:SL2.40ch02 gene_region:39146748-39150006 transcript_region:SL2.40ch02:39146748..39150006- go_terms:GO:0009982 functional_description:"Pseudouridine synthase family protein (AHRD V1 **** D7MEP4_ARALY); contains Interpro domain(s) IPR006145 Pseudouridine synthase, RsuA and RluB/C/D/E/F "	-	-	GO:0003676//nucleic acid binding;GO:0016866//intramolecular transferase activity	GO:0009451//RNA modification	gi|723673955|ref|XP_004232727.2|/0/PREDICTED: RNA pseudouridine synthase 6, chloroplastic [Solanum lycopersicum]
Solyc02g080330.2.1		-1.20914			genomic_reference:SL2.40ch02 gene_region:39155928-39158157 transcript_region:SL2.40ch02:39155928..39158157+ go_terms:GO:0019825 functional_description:"Cytochrome P450"	K00517|1|0.0|921|sly:101257532|	-	GO:0016712//oxidoreductase activity, acting on paired donors, with incorporation or reduction of molecular oxygen, reduced flavin or flavoprotein as one donor, and incorporation of one atom of oxygen;GO:0005506//iron ion binding	GO:0008152//metabolic process	gi|723673933|ref|XP_010316601.1|/0/PREDICTED: cytochrome P450 77A1 [Solanum lycopersicum]
Solyc02g080520.2.1		-1.02254			genomic_reference:SL2.40ch02 gene_region:39308828-39311483 transcript_region:SL2.40ch02:39308828..39311483- functional_description:"Os04g0625000 protein (Fragment) (AHRD V1 *-*- Q0J9Y7_ORYSJ)"	-	-	-	-	gi|460373818|ref|XP_004232710.1|/0/PREDICTED: uncharacterized protein LOC101253044 [Solanum lycopersicum]
Solyc02g081500.2.1		-2.766			genomic_reference:SL2.40ch02 gene_region:40016588-40018642 transcript_region:SL2.40ch02:40016588..40018642+ go_terms:GO:0006468 functional_description:"Receptor-like kinase (AHRD V1 ***- Q9LKY7_ORYSA); contains Interpro domain(s) IPR002290 Serine/threonine protein kinase "	K04733|1|0.0|637|sot:102605075|interleukin-1 receptor-associated kinase 4 [EC:2.7.11.1]	-	-	-	gi|723678160|ref|XP_010317309.1|/0/PREDICTED: uncharacterized protein LOC101250956 [Solanum lycopersicum]
Solyc02g081550.2.1		-1.81323			genomic_reference:SL2.40ch02 gene_region:40041861-40044550 transcript_region:SL2.40ch02:40041861..40044550+ go_terms:GO:0004176 functional_description:"ATP-dependent Zn protease cell division protein FtsH homolog (AHRD V1 **** B2XTF7_HETA2); contains Interpro domain(s) IPR001315 Caspase Recruitment IPR003960 ATPase, AAA-type, conserved site IPR005936 Peptidase M41, FtsH IPR006025 Peptidase M, neu…	K03798|1|0.0|1256|sly:778337|cell division protease FtsH [EC:3.4.24.-]	GO:0044464	GO:0004175//endopeptidase activity;GO:0016462//pyrophosphatase activity;GO:0032559//adenyl ribonucleotide binding	GO:0009057//macromolecule catabolic process;GO:0006915//apoptotic process;GO:0019538//protein metabolic process	gi|350535368|ref|NP_001234191.1|/0/FtsH protease [Solanum lycopersicum]
Solyc02g081340.2.1		-1.34645			genomic_reference:SL2.40ch02 gene_region:39918963-39920321 transcript_region:SL2.40ch02:39918963..39920321+ go_terms:GO:0004364 functional_description:"Glutathione S-transferase (AHRD V1 **** O24261_PETHY); contains Interpro domain(s) IPR004046 Glutathione S-transferase, C-terminal "	K00799|1|3e-130|464|sly:101265881|glutathione S-transferase [EC:2.5.1.18]	-	GO:0016765//transferase activity, transferring alkyl or aryl (other than methyl) groups	-	gi|460373734|ref|XP_004232669.1|/2.40448e-129/PREDICTED: glutathione S-transferase F11 [Solanum lycopersicum]
Solyc02g078400.2.1		-1.13272			genomic_reference:SL2.40ch02 gene_region:37669852-37677217 transcript_region:SL2.40ch02:37669852..37677217- go_terms:GO:0004038,GO:0004151 functional_description:"Allantoinase (AHRD V1 **** Q6S4R9_ROBPS); contains Interpro domain(s) IPR017593 Allantoinase "	K01466|1|0.0|933|sly:101245519|allantoinase [EC:3.5.2.5]	-	GO:0046914//transition metal ion binding;GO:0016812//hydrolase activity, acting on carbon-nitrogen (but not peptide) bonds, in cyclic amides	GO:0000255//allantoin metabolic process	gi|460374121|ref|XP_004232860.1|/0/PREDICTED: allantoinase [Solanum lycopersicum]
Solyc02g071930.1.1		-1.34483			evidence_code:10F0H1E0IEG genomic_reference:SL2.40ch02 gene_region:35872771-35873649 transcript_region:SL2.40ch02:35872771..35873649+ go_terms:GO:0008420 functional_description:"CTD small phosphatase-like protein (AHRD V1 *-** C3KI43_ANOFI); contains Interpro domain(s) IPR011948 Dullard-like phosphatase domain "	K15731|1|5e-167|587|sly:101254964|carboxy-terminal domain RNA polymerase II polypeptide A small phosphatase [EC:3.1.3.16]	-	GO:0016791//phosphatase activity	-	gi|460374539|ref|XP_004233068.1|/3.64825e-166/PREDICTED: CTD small phosphatase-like protein [Solanum lycopersicum]
Solyc02g065430.1.1		-2.07281			evidence_code:10F1H1E1IEG genomic_reference:SL2.40ch02 gene_region:31167645-31168103 transcript_region:SL2.40ch02:31167645..31168103+ go_terms:GO:0005515 functional_description:"TMV response-related protein (AHRD V1 **-- B6UG28_MAIZE)"	-	-	-	-	gi|460375234|ref|XP_004233412.1|/5.68953e-75/PREDICTED: uncharacterized protein LOC101258031 [Solanum lycopersicum]
Solyc02g066930.2.1		-1.03373			genomic_reference:SL2.40ch02 gene_region:31762776-31764561 transcript_region:SL2.40ch02:31762776..31764561+ go_terms:GO:0008266 functional_description:"RNA-binding protein (AHRD V1 *--* Q941H9_TOBAC); contains Interpro domain(s) IPR015465 RNA recognition motif, glycine rich protein "	K12741|1|8e-34|144|sly:101249605|heterogeneous nuclear ribonucleoprotein A1/A3	-	GO:0005488//binding	-	gi|460375180|ref|XP_004233385.1|/5.5667e-33/PREDICTED: glycine-rich RNA-binding protein 4, mitochondrial [Solanum lycopersicum]
Solyc02g067100.2.1		-1.56369			genomic_reference:SL2.40ch02 gene_region:31907835-31911026 transcript_region:SL2.40ch02:31907835..31911026+ functional_description:"Targeting protein for Xklp2 containing protein expressed (AHRD V1 *-*- Q10Q22_ORYSJ); contains Interpro domain(s) IPR009675 Targeting for Xklp2 "	K16812|1|2e-15|85.1|atr:18448126|targeting protein for Xklp2	-	-	-	gi|460376281|ref|XP_004233927.1|/0/PREDICTED: uncharacterized protein LOC101254663 isoform X1 [Solanum lycopersicum]
Solyc02g069560.2.1		-1.09503			genomic_reference:SL2.40ch02 gene_region:33985494-33989608 transcript_region:SL2.40ch02:33985494..33989608- functional_description:"Chloroplast unusual positioning 1A (AHRD V1 *--- A2V813_PHYPA); contains Interpro domain(s) IPR015425 Actin-binding FH2 "	K05747|1|5e-13|77.4|pvu:PHAVU_002G225500g|Wiskott-Aldrich syndrome protein	-	-	-	gi|460374790|ref|XP_004233192.1|/0/PREDICTED: protein CHUP1, chloroplastic-like [Solanum lycopersicum]
Solyc02g069680.2.1		-1.11631			genomic_reference:SL2.40ch02 gene_region:34096946-34101392 transcript_region:SL2.40ch02:34096946..34101392+ go_terms:GO:0015031 functional_description:"Charged multivesicular body protein 2a (AHRD V1 ***- B6TQT7_MAIZE); contains Interpro domain(s) IPR005024 Snf7 "	K12191|1|4e-101|368|sot:102579000|charged multivesicular body protein 2A	-	-	GO:0006810//transport	gi|565372920|ref|XP_006353033.1|/2.74568e-100/PREDICTED: vacuolar protein sorting-associated protein 2 homolog 2 [Solanum tuberosum]
Solyc02g072500.2.1		-1.0354			genomic_reference:SL2.40ch02 gene_region:36260474-36264848 transcript_region:SL2.40ch02:36260474..36264848- go_terms:GO:0015229 functional_description:"Nucleobase ascorbate transporter (AHRD V1 **-* B9I1J7_POPTR); contains Interpro domain(s) IPR006043 Xanthine/uracil/vitamin C permease "	K14611|1|0.0|1062|sly:101244150|solute carrier family 23 (nucleobase transporter), member 1/2	GO:0044464	-	GO:0006810//transport	gi|460374463|ref|XP_004233030.1|/0/PREDICTED: nucleobase-ascorbate transporter 2 [Solanum lycopersicum]
Solyc02g076920.2.1		-1.21425			genomic_reference:SL2.40ch02 gene_region:36606127-36608560 transcript_region:SL2.40ch02:36606127..36608560+ go_terms:GO:0030528 functional_description:"Transcription factor MYC2 (AHRD V1 *--* RAP1_ARATH); contains Interpro domain(s) IPR001092 Basic helix-loop-helix dimerisation region bHLH "	K13422|1|1e-08|61.6|aly:ARALYDRAFT_683312|transcription factor MYC2	-	-	-	gi|460374343|ref|XP_004232970.1|/2.97768e-124/PREDICTED: transcription factor bHLH30-like [Solanum lycopersicum]
Solyc02g077050.2.1		-1.29324			genomic_reference:SL2.40ch02 gene_region:36695971-36697471 transcript_region:SL2.40ch02:36695971..36697471+ go_terms:GO:0004197 functional_description:"Cathepsin B-like cysteine proteinase (AHRD V1 **-* CYSP_SCHMA); contains Interpro domain(s) IPR013128 Peptidase C1A, papain "	K01365|1|9e-90|331|sly:101251741|cathepsin L [EC:3.4.22.15];K16292|2|1e-89|330|vvi:100252285|KDEL-tailed cysteine endopeptidase [EC:3.4.22.-]	-	-	-	gi|460374325|ref|XP_004232961.1|/2.05962e-180/PREDICTED: zingipain-2-like [Solanum lycopersicum]
Solyc02g077480.1.1		-1.12071			evidence_code:10F1H1E1IEG genomic_reference:SL2.40ch02 gene_region:36985404-36985814 transcript_region:SL2.40ch02:36985404..36985814+ go_terms:GO:0042802 functional_description:"Histone H3 (AHRD V1 ***- D8L9K7_WHEAT); contains Interpro domain(s) IPR000164 Histone H3 "	K11253|1|9e-60|228|atr:18422868|histone H3	GO:0000785//chromatin;GO:0043231//intracellular membrane-bounded organelle	GO:0003676//nucleic acid binding	GO:0034728//nucleosome organization	gi|992271660|gb|KXG31833.1|/7.64313e-59/hypothetical protein SORBI_003G065000, partial [Sorghum bicolor]
Solyc02g077610.2.1		-3.157			genomic_reference:SL2.40ch02 gene_region:37073622-37077632 transcript_region:SL2.40ch02:37073622..37077632- go_terms:GO:0003700,GO:0016563 functional_description:"NAC domain protein IPR003441 (AHRD V1 ***- B9H2Q1_POPTR); contains Interpro domain(s) IPR003441 No apical meristem (NAM) protein "	-	-	-	-	gi|723674881|ref|XP_010316779.1|/3.44862e-173/PREDICTED: NAC domain-containing protein 8 [Solanum lycopersicum]
Solyc02g081980.2.1		-1.6971			genomic_reference:SL2.40ch02 gene_region:40308314-40312321 transcript_region:SL2.40ch02:40308314..40312321- go_terms:GO:0016887,GO:0004382 functional_description:"Ectonucleoside triphosphate diphosphohydrolase 6 (AHRD V1 **-- Q6YHK4_CAVPO); contains Interpro domain(s) IPR000407 Nucleoside phosphatase GDA1/CD39 "	K14641|1|0.0|888|sly:101250072|apyrase [EC:3.6.1.5]	GO:0016020//membrane	GO:0000166//nucleotide binding	-	gi|460373628|ref|XP_004232617.1|/0/PREDICTED: apyrase-like isoform X1 [Solanum lycopersicum]
Solyc02g082820.2.1		-1.31069			genomic_reference:SL2.40ch02 gene_region:41049636-41052452 transcript_region:SL2.40ch02:41049636..41052452+ go_terms:GO:0004721,GO:0016538 functional_description:"Cyclin B2 (AHRD V1 **** Q9XGI1_SOLLC); contains Interpro domain(s) IPR014400 Cyclin, A/B/D/E IPR006671 Cyclin, N-terminal "	K05868|1|0.0|839|sly:543747|cyclin B	GO:0043231//intracellular membrane-bounded organelle	-	GO:0009987//cellular process	gi|955072454|ref|NP_001304175.1|/0/cyclin B2 [Solanum lycopersicum]
Solyc02g083860.2.1		-1.12669			genomic_reference:SL2.40ch02 gene_region:41699714-41701777 transcript_region:SL2.40ch02:41699714..41701777- go_terms:GO:0016491 functional_description:"Flavanone 3-hydroxylase (AHRD V1 ***- A9ZMI9_TOBAC); contains Interpro domain(s) IPR005123 Oxoglutarate and iron-dependent oxygenase "	K00475|1|0.0|697|sly:100736482|naringenin 3-dioxygenase [EC:1.14.11.9]	-	GO:0016706//oxidoreductase activity, acting on paired donors, with incorporation or reduction of molecular oxygen, 2-oxoglutarate as one donor, and incorporation of one atom each of oxygen into both donors;GO:0019842//vitamin binding;GO:0043169//cation binding;GO:0016701//oxidoreductase activity, acting on single donors with incorporation of molecular oxygen	GO:0009699//phenylpropanoid biosynthetic process	gi|460373360|ref|XP_004232488.1|/0/PREDICTED: naringenin,2-oxoglutarate 3-dioxygenase [Solanum lycopersicum]
Solyc02g084860.1.1		-1.07055			evidence_code:10F1H1E1IEG genomic_reference:SL2.40ch02 gene_region:42509369-42509803 transcript_region:SL2.40ch02:42509369..42509803- go_terms:GO:0043565,GO:0003700,GO:0046982 functional_description:"BZIP transcription factor (AHRD V1 **-* C0KYN1_SOLLC); contains Interpro domain(s) IPR011616 bZIP transcription factor, bZIP-1 "	K09060|1|6e-10|63.2|pxb:103962489|plant G-box-binding factor	GO:0043231//intracellular membrane-bounded organelle	GO:0003677//DNA binding;GO:0001071//nucleic acid binding transcription factor activity;GO:0005515//protein binding	GO:0006351//transcription, DNA-templated	gi|460373252|ref|XP_004232435.1|/1.35175e-68/PREDICTED: ocs element-binding factor 1-like [Solanum lycopersicum]
Solyc02g085020.2.1		-1.61738			genomic_reference:SL2.40ch02 gene_region:42630321-42632725 transcript_region:SL2.40ch02:42630321..42632725+ go_terms:GO:0033729 functional_description:"Dihydroflavonol 4-reductase (AHRD V1 **** Q6WG03_SOLTU); contains Interpro domain(s) IPR016040 NAD(P)-binding domain "	K13082|1|0.0|756|sly:544150|bifunctional dihydroflavonol 4-reductase/flavanone 4-reductase [EC:1.1.1.219 1.1.1.234]	-	GO:0048037//cofactor binding;GO:0016616//oxidoreductase activity, acting on the CH-OH group of donors, NAD or NADP as acceptor	GO:0009699//phenylpropanoid biosynthetic process	gi|723668699|ref|XP_010315879.1|/0/PREDICTED: dihydroflavonol-4-reductase isoform X1 [Solanum lycopersicum]
Solyc02g085160.1.1		-1.8089			evidence_code:10F0H1E1IEG genomic_reference:SL2.40ch02 gene_region:42719425-42720306 transcript_region:SL2.40ch02:42719425..42720306- go_terms:GO:0016563,GO:0003700 functional_description:"Zinc finger-homeodomain protein 1 (Fragment) (AHRD V1 **-- B0LK17_YUCFI); contains Interpro domain(s) IPR006456 ZF-HD homeobox protein Cys/His-rich dimerisation region "	-	-	-	-	gi|460373210|ref|XP_004232414.1|/6.67423e-176/PREDICTED: zinc-finger homeodomain protein 5 [Solanum lycopersicum]
Solyc02g087880.2.1		-1.22015			genomic_reference:SL2.40ch02 gene_region:44730447-44732299 transcript_region:SL2.40ch02:44730447..44732299+ go_terms:GO:0046982 functional_description:"Tubulin alpha-7 chain (AHRD V1 ***- B9IJV8_POPTR); contains Interpro domain(s) IPR002452 Alpha tubulin "	K07374|1|0.0|842|sot:102587420|tubulin alpha	GO:0032991//macromolecular complex;GO:0015630//microtubule cytoskeleton	GO:0017111//nucleoside-triphosphatase activity;GO:0032561//guanyl ribonucleotide binding	GO:0043623//cellular protein complex assembly;GO:0009207;GO:0007017//microtubule-based process	gi|697145354|ref|XP_009626810.1|/0/PREDICTED: tubulin alpha chain-like [Nicotiana tomentosiformis]
Solyc02g088070.2.1		-1.20345			genomic_reference:SL2.40ch02 gene_region:44845106-44848336 transcript_region:SL2.40ch02:44845106..44848336+ go_terms:GO:0005515,GO:0003700 functional_description:"Dof zinc finger protein (AHRD V1 ***- C4B6D7_IPOBA); contains Interpro domain(s) IPR003851 Zinc finger, Dof-type "	K16222|1|7e-53|209|ath:AT5G62430|Dof zinc finger protein DOF5.5	-	-	-	gi|460372810|ref|XP_004232217.1|/0/PREDICTED: cyclic dof factor 3-like [Solanum lycopersicum]
Solyc02g088830.2.1		-1.1385			genomic_reference:SL2.40ch02 gene_region:45367997-45368704 transcript_region:SL2.40ch02:45367997..45368704+ functional_description:"F1C9.9 protein (AHRD V1 *-*- Q9SGB0_ARATH)"	-	-	-	-	gi|460372698|ref|XP_004232163.1|/1.67819e-57/PREDICTED: uncharacterized protein LOC101260290 [Solanum lycopersicum]
Solyc02g089200.2.1		-3.83605			genomic_reference:SL2.40ch02 gene_region:45652869-45657506 transcript_region:SL2.40ch02:45652869..45657506+ go_terms:GO:0005515,GO:0003700 functional_description:"MADS-box transcription factor (AHRD V1 **** Q3KSZ0_PRUDU); contains Interpro domain(s) IPR002100 Transcription factor, MADS-box IPR002487 Transcription factor, K-box "	K09264|1|5e-124|444|sly:543770|MADS-box transcription factor, plant	GO:0043231//intracellular membrane-bounded organelle	GO:0003677//DNA binding;GO:0001071//nucleic acid binding transcription factor activity	GO:0006351//transcription, DNA-templated	gi|350534930|ref|NP_001233911.1|/3.81172e-123/MADS-box protein [Solanum lycopersicum]
Solyc02g090960.1.1		-2.24198			evidence_code:10F1H1E1IEG genomic_reference:SL2.40ch02 gene_region:46994717-46995070 transcript_region:SL2.40ch02:46994717..46995070+ go_terms:GO:0004871 functional_description:"Rapid alkalinization factor 3 (AHRD V1 ***- Q6TF27_SOLCH); contains Interpro domain(s) IPR008801 Rapid ALkalinization Factor "	-	-	-	-	gi|460372411|ref|XP_004232024.1|/2.89208e-58/PREDICTED: protein RALF-like 34 [Solanum lycopersicum]
Solyc02g092820.2.1		-1.21848			genomic_reference:SL2.40ch02 gene_region:48369709-48372206 transcript_region:SL2.40ch02:48369709..48372206- go_terms:GO:0010279 functional_description:"Indole-3-acetic acid-amido synthetase GH3.8 (AHRD V1 **** B6U4E2_MAIZE); contains Interpro domain(s) IPR004993 GH3 auxin-responsive promoter "	K14487|1|0.0|1217|sly:101251833|auxin responsive GH3 gene family	-	-	-	gi|460372142|ref|XP_004231891.1|/0/PREDICTED: probable indole-3-acetic acid-amido synthetase GH3.1 [Solanum lycopersicum]
Solyc02g093420.2.1		-3.5416			genomic_reference:SL2.40ch02 gene_region:48873416-48876572 transcript_region:SL2.40ch02:48873416..48876572+ go_terms:GO:0003700 functional_description:"NAC domain class transcription factor (AHRD V1 *-** D9ZJ99_MALDO); contains Interpro domain(s) IPR003441 No apical meristem (NAM) protein "	-	-	-	-	gi|460372040|ref|XP_004231842.1|/0/PREDICTED: NAC domain-containing protein 8 [Solanum lycopersicum]
Solyc03g005420.1.1		-3.2177			evidence_code:10F0H1E0IEG genomic_reference:SL2.40ch03 gene_region:296785-298965 transcript_region:SL2.40ch03:296785..298965+ functional_description:"Flotillin domain protein (AHRD V1 ***- Q4X200_ASPFU); contains Interpro domain(s) IPR001107 Band 7 protein "	K07192|1|0.0|928|sly:101260111|flotillin	-	-	-	gi|460376492|ref|XP_004234032.1|/0/PREDICTED: flotillin-like protein 6 [Solanum lycopersicum]
Solyc03g020040.2.1		-1.54669			genomic_reference:SL2.40ch03 gene_region:6911221-6912129 transcript_region:SL2.40ch03:6911221..6912129- go_terms:GO:0004867 functional_description:"Proteinase inhibitor II (AHRD V1 ***- B3F0C1_TOBAC); contains Interpro domain(s) IPR003465 Proteinase inhibitor I20, Pin2 "	-	-	-	-	gi|970017473|ref|XP_015069874.1|/3.04868e-105/PREDICTED: proteinase inhibitor type-2-like [Solanum pennellii]
Solyc03g005620.2.1		-1.24129			genomic_reference:SL2.40ch03 gene_region:446878-450640 transcript_region:SL2.40ch03:446878..450640- go_terms:GO:0007018 functional_description:"Kinesin like protein (AHRD V1 ***- O23291_ARATH); contains Interpro domain(s) IPR001752 Kinesin, motor region "	K10398|1|0.0|1347|sly:101263672|kinesin family member 11	-	-	-	gi|460376516|ref|XP_004234044.1|/0/PREDICTED: kinesin-like protein KIF11 [Solanum lycopersicum]
Solyc03g005960.2.1		-1.65231			genomic_reference:SL2.40ch03 gene_region:646357-655844 transcript_region:SL2.40ch03:646357..655844+ go_terms:GO:0004702,GO:0005515 functional_description:"Receptor like kinase, RLK"	K04733|1|3e-106|387|jcu:105650164|interleukin-1 receptor-associated kinase 4 [EC:2.7.11.1]	-	-	-	gi|723678720|ref|XP_010317417.1|/0/PREDICTED: probable LRR receptor-like serine/threonine-protein kinase At1g53420 isoform X1 [Solanum lycopersicum]
Solyc03g006040.2.1		-7.82018			genomic_reference:SL2.40ch03 gene_region:726858-728983 transcript_region:SL2.40ch03:726858..728983+ go_terms:GO:0030528 functional_description:"DNA binding protein (AHRD V1 ***- B4FLH1_MAIZE)"	-	-	-	-	gi|460376587|ref|XP_004234079.1|/1.89002e-74/PREDICTED: uncharacterized protein LOC101248548 [Solanum lycopersicum]
Solyc03g006590.2.1		-3.76407			genomic_reference:SL2.40ch03 gene_region:1175427-1178105 transcript_region:SL2.40ch03:1175427..1178105+ functional_description:"Unknown Protein (AHRD V1)"	-	-	-	-	gi|460376952|ref|XP_004234260.1|/2.39871e-73/PREDICTED: uncharacterized protein LOC101251549 [Solanum lycopersicum]
Solyc04g007140.1.1		-2.61891			evidence_code:10F0H0E0IEG genomic_reference:SL2.40ch04 gene_region:860623-860931 transcript_region:SL2.40ch04:860623..860931- functional_description:"Unknown Protein (AHRD V1)"	-	-	-	-	gi|661875986|emb|CDP19774.1|/1.28584e-10/unnamed protein product [Coffea canephora]
Solyc03g007050.2.1		-1.40794			genomic_reference:SL2.40ch03 gene_region:1613440-1619449 transcript_region:SL2.40ch03:1613440..1619449+ go_terms:GO:0004675 functional_description:"Receptor like kinase, RLK"	K00924|1|1e-138|494|vvi:100260741|	-	-	-	gi|460376736|ref|XP_004234153.1|/0/PREDICTED: LRR receptor-like serine/threonine-protein kinase ERL1 [Solanum lycopersicum]
Solyc04g008900.2.1		-3.83422			genomic_reference:SL2.40ch04 gene_region:2511229-2514610 transcript_region:SL2.40ch04:2511229..2514610- functional_description:"Fgenesh protein 60 (AHRD V1 **-- Q1ZY19_BETVU); contains Interpro domain(s) IPR004158 Protein of unknown function DUF247, plant "	K07393|1|8e-13|75.9|aly:ARALYDRAFT_356687|putative glutathione S-transferase	-	-	-	gi|460382267|ref|XP_004236861.1|/0/PREDICTED: putative UPF0481 protein At3g02645 isoform X1 [Solanum lycopersicum]
Solyc03g007130.2.1		-1.06103			genomic_reference:SL2.40ch03 gene_region:1721232-1725024 transcript_region:SL2.40ch03:1721232..1725024+ go_terms:GO:0008017 functional_description:"Microtubule-associated protein MAP65-1a (AHRD V1 **** Q9FEV9_TOBAC); contains Interpro domain(s) IPR007145 MAP65/ASE1 "	K16732|1|0.0|1345|sly:101246993|protein regulator of cytokinesis 1	-	-	-	gi|460376752|ref|XP_004234161.1|/0/PREDICTED: 65-kDa microtubule-associated protein 3 [Solanum lycopersicum]
Solyc04g010010.1.1		-6.42626			evidence_code:10F0H0E0IEG genomic_reference:SL2.40ch04 gene_region:3325753-3329213 transcript_region:SL2.40ch04:3325753..3329213+ functional_description:"Thioredoxin-like protein 1 (AHRD V1 *-*- B6SHZ5_MAIZE); contains Interpro domain(s) IPR015467 Thioredoxin, core "	K10581|1|7e-37|155|pop:POPTR_0004s18210g|ubiquitin-conjugating enzyme E2 O [EC:2.3.2.24]	-	-	-	gi|723689522|ref|XP_010319276.1|/0/PREDICTED: probable ubiquitin-conjugating enzyme E2 24 [Solanum lycopersicum]
Solyc04g011390.1.1		-1.02418			evidence_code:10F1H1E1IEG genomic_reference:SL2.40ch04 gene_region:3865521-3865832 transcript_region:SL2.40ch04:3865521..3865832- go_terms:GO:0005634,GO:0003677 functional_description:"Histone H4 (AHRD V1 ***- B6T0P4_MAIZE); contains Interpro domain(s) IPR001951 Histone H4 "	K11254|1|6e-40|162|sot:102590298|histone H4	GO:0000785//chromatin;GO:0043231//intracellular membrane-bounded organelle	GO:0003676//nucleic acid binding	GO:0034728//nucleosome organization	gi|971575188|ref|XP_006361210.2|/4.99423e-39/PREDICTED: uncharacterized protein LOC102591967 [Solanum tuberosum]
Solyc03g007560.2.1		-1.05565			genomic_reference:SL2.40ch03 gene_region:2121616-2124104 transcript_region:SL2.40ch03:2121616..2124104+ go_terms:GO:0005515,GO:0003723 functional_description:"Pre-mRNA-splicing factor CLF1 (AHRD V1 ***- C5JTS1_AJEDS); contains Interpro domain(s) IPR003107 RNA-processing protein, HAT helix "	K12869|1|0.0|1285|sly:101257538|crooked neck	-	-	-	gi|723679227|ref|XP_010317493.1|/0/PREDICTED: LOW QUALITY PROTEIN: crooked neck-like protein 1 [Solanum lycopersicum]
Solyc03g007690.1.1		-1.06979			evidence_code:10F0H1E1IEG genomic_reference:SL2.40ch03 gene_region:2213503-2215296 transcript_region:SL2.40ch03:2213503..2215296- go_terms:GO:0008559 functional_description:"ABC transporter G family member 8 (AHRD V1 ***- AB8G_ARATH); contains Interpro domain(s) IPR013525 ABC-2 type transporter "	K05681|1|3e-84|313|ppp:PHYPADRAFT_168716|ATP-binding cassette, subfamily G (WHITE), member 2	-	-	-	gi|460376836|ref|XP_004234202.1|/0/PREDICTED: ABC transporter G family member 4 [Solanum lycopersicum]
Solyc03g025470.2.1		-1.51881			genomic_reference:SL2.40ch03 gene_region:7257641-7262656 transcript_region:SL2.40ch03:7257641..7262656- go_terms:GO:0007018 functional_description:"Kinesin-like protein (AHRD V1 *-*- Q9LZ88_ARATH); contains Interpro domain(s) IPR001752 Kinesin, motor region "	K10403|1|0.0|1279|sly:101256257|kinesin family member 22	-	-	-	gi|460377260|ref|XP_004234411.1|/0/PREDICTED: kinesin-like protein KIF22 isoform X2 [Solanum lycopersicum]
Solyc03g122360.2.1		-1.39232			genomic_reference:SL2.40ch03 gene_region:64284455-64286504 transcript_region:SL2.40ch03:64284455..64286504+ go_terms:GO:0004508 functional_description:"Cytochrome P450"	K05280|1|2e-117|423|sot:102593656|flavonoid 3'-monooxygenase [EC:1.14.13.21]	-	-	-	gi|460379596|ref|XP_004235547.1|/0/PREDICTED: cytochrome P450 71A1-like [Solanum lycopersicum]
Solyc03g025790.2.1		-2.33762			genomic_reference:SL2.40ch03 gene_region:7560994-7562401 transcript_region:SL2.40ch03:7560994..7562401+ go_terms:GO:0005515,GO:0005507 functional_description:"Metal ion binding protein (AHRD V1 **-* B6SL50_MAIZE); contains Interpro domain(s) IPR006121 Heavy metal transport/detoxification protein "	K10752|1|3e-07|55.1|mdm:103421028|histone-binding protein RBBP4	-	-	-	gi|460377223|ref|XP_004234393.1|/5.80803e-59/PREDICTED: heavy metal-associated isoprenylated plant protein 26 [Solanum lycopersicum]
Solyc03g121170.2.1		-1.2437			genomic_reference:SL2.40ch03 gene_region:63408543-63411011 transcript_region:SL2.40ch03:63408543..63411011- go_terms:GO:0004091 functional_description:"GDSL esterase/lipase At5g22810 (AHRD V1 ***- GDL78_ARATH); contains Interpro domain(s) IPR001087 Lipase, GDSL "	K00679|1|4e-111|402|cic:CICLE_v10027727mg|phospholipid:diacylglycerol acyltransferase [EC:2.3.1.158];K01188|2|3e-44|180|aly:ARALYDRAFT_316517|beta-glucosidase [EC:3.2.1.21];K10960|3|1e-37|158|atr:18422248|geranylgeranyl reductase [EC:1.3.1.83];K01206|4|1e-33|145|tcc:TCM_010576|alpha-L-fucosidase [EC:3.2.1.51]	-	GO:0016787//hydrolase activity	GO:0044238//primary metabolic process	gi|460379769|ref|XP_004235633.1|/0/PREDICTED: GDSL esterase/lipase APG-like [Solanum lycopersicum]
Solyc03g026040.2.1		-1.69561			genomic_reference:SL2.40ch03 gene_region:7819600-7823670 transcript_region:SL2.40ch03:7819600..7823670- go_terms:GO:0004675 functional_description:"Receptor like kinase, RLK"	K13415|1|4e-147|523|atr:18432040|protein brassinosteroid insensitive 1 [EC:2.7.10.1 2.7.11.1]	GO:0016020//membrane	GO:0004871//signal transducer activity;GO:0016491//oxidoreductase activity;GO:0016787//hydrolase activity;GO:0004674//protein serine/threonine kinase activity;GO:0000166//nucleotide binding	GO:0008152//metabolic process	gi|460377322|ref|XP_004234442.1|/0/PREDICTED: leucine-rich repeat receptor protein kinase EXS [Solanum lycopersicum]
Solyc03g026370.1.1		-1.69794			evidence_code:10F0H1E0IEG genomic_reference:SL2.40ch03 gene_region:8185407-8185742 transcript_region:SL2.40ch03:8185407..8185742+ go_terms:GO:0016998 functional_description:"Peptidoglycan-binding LysM domain-containing protein (AHRD V1 ***- D7MLA8_ARALY); contains Interpro domain(s) IPR018392 Peptidoglycan-binding lysin domain "	K03363|1|1e-09|62.0|mtr:MTR_7g055590|cell division cycle 20, cofactor of APC complex	-	-	-	gi|723679395|ref|XP_010317565.1|/4.85602e-58/PREDICTED: uncharacterized protein LOC101263880 [Solanum lycopersicum]
Solyc03g031590.2.1		-1.24261			genomic_reference:SL2.40ch03 gene_region:8352430-8355034 transcript_region:SL2.40ch03:8352430..8355034- go_terms:GO:0016021 functional_description:"C4-dicarboxylate transporter/malic acid transport family protein (AHRD V1 ***- D7KUS7_ARALY); contains Interpro domain(s) IPR004695 C4-dicarboxylate transporter/malic acid transport protein "	-	-	-	-	gi|460377378|ref|XP_004234470.1|/0/PREDICTED: S-type anion channel SLAH1-like [Solanum lycopersicum]
Solyc03g031780.2.1		-1.47032			genomic_reference:SL2.40ch03 gene_region:8552272-8554151 transcript_region:SL2.40ch03:8552272..8554151- functional_description:"Unknown Protein (AHRD V1)"	-	-	-	-	gi|460377408|ref|XP_004234485.1|/1.40534e-178/PREDICTED: uncharacterized protein LOC101256161 [Solanum lycopersicum]
Solyc04g014220.1.1		-1.526			evidence_code:10F0H1E1IEG genomic_reference:SL2.40ch04 gene_region:4521572-4522696 transcript_region:SL2.40ch04:4521572..4522696+ go_terms:GO:0008270 functional_description:"RING finger protein (AHRD V1 *-*- C6EUD3_SOYBN); contains Interpro domain(s) IPR018957 Zinc finger, C3HC4 RING-type "	K10664|1|4e-54|212|vvi:100854068|E3 ubiquitin-protein ligase ATL6/9/15/31/42/55 [EC:2.3.2.27];K19041|2|3e-49|196|rcu:RCOM_1037570|E3 ubiquitin-protein ligase RNF38/44 [EC:2.3.2.27]	-	-	-	gi|970021830|ref|XP_015072189.1|/0/PREDICTED: RING-H2 finger protein ATL54-like [Solanum pennellii]
Solyc04g014260.1.1		-2.44213			evidence_code:10F0H1E0IEG genomic_reference:SL2.40ch04 gene_region:4560854-4561970 transcript_region:SL2.40ch04:4560854..4561970- go_terms:GO:0003700 functional_description:"Zinc finger-homeodomain protein 1 (Fragment) (AHRD V1 **-- B0LK17_YUCFI); contains Interpro domain(s) IPR006456 ZF-HD homeobox protein Cys/His-rich dimerisation region "	-	-	-	-	gi|460381942|ref|XP_004236700.1|/1.14234e-140/PREDICTED: zinc-finger homeodomain protein 2-like [Solanum lycopersicum]
Solyc03g034380.1.1		-2.58347			evidence_code:10F0H0E0IEG genomic_reference:SL2.40ch03 gene_region:10520924-10521226 transcript_region:SL2.40ch03:10520924..10521226- go_terms:GO:0006869 functional_description:"Lipid transfer protein (AHRD V1 ***- A5JUZ7_SESIN); contains Interpro domain(s) IPR013770 Plant lipid transfer protein and hydrophobic protein, helical "	-	-	-	-	gi|723680397|ref|XP_010317725.1|/1.04862e-44/PREDICTED: non-specific lipid-transfer protein 2-like [Solanum lycopersicum]
Solyc03g082430.1.1		-5.49185			evidence_code:10F0H1E0IEG genomic_reference:SL2.40ch03 gene_region:45902716-45904451 transcript_region:SL2.40ch03:45902716..45904451- go_terms:GO:0005634 functional_description:"Growth-regulating factor 4 (AHRD V1 *--- Q6ZIK5_ORYSJ); contains Interpro domain(s) IPR014977 WRC "	K15601|1|9e-06|52.4|rcu:RCOM_1096430|lysine-specific demethylase 3 [EC:1.14.11.-]	-	-	-	gi|723682427|ref|XP_010318056.1|/0/PREDICTED: growth-regulating factor 3-like [Solanum lycopersicum]
Solyc03g114230.1.1		-8.85487			evidence_code:10F0H0E0IEG genomic_reference:SL2.40ch03 gene_region:58272406-58273239 transcript_region:SL2.40ch03:58272406..58273239- go_terms:GO:0003700 functional_description:"BHLH transcription factor (AHRD V1 **** A9JX09_ORYSJ); contains Interpro domain(s) IPR011598 Helix-loop-helix DNA-binding "	K18486|1|8e-08|57.0|csv:101220763|heart-and neural crest derivatives-expressed protein 2	-	-	-	gi|723687344|ref|XP_010318915.1|/5.46196e-96/PREDICTED: transcription factor bHLH27-like [Solanum lycopersicum]
Solyc03g114940.2.1		-2.63353			genomic_reference:SL2.40ch03 gene_region:58849423-58851764 transcript_region:SL2.40ch03:58849423..58851764- go_terms:GO:0019825 functional_description:"Cytochrome P450"	K00517|1|0.0|665|cit:102629694|	-	-	-	gi|460380643|ref|XP_004236064.1|/0/PREDICTED: cytochrome P450 78A5-like [Solanum lycopersicum]
Solyc03g116060.2.1		-1.19411			genomic_reference:SL2.40ch03 gene_region:59623782-59625317 transcript_region:SL2.40ch03:59623782..59625317- functional_description:"Gibberellin-regulated protein (AHRD V1 **-- B4UW77_ARAHY); contains Interpro domain(s) IPR003854 Gibberellin regulated protein "	-	-	-	-	gi|460380594|ref|XP_004236040.1|/2.87996e-60/PREDICTED: gibberellin-regulated protein 6 [Solanum lycopersicum]
Solyc03g117860.2.1		-3.11791			genomic_reference:SL2.40ch03 gene_region:60930998-60932206 transcript_region:SL2.40ch03:60930998..60932206- go_terms:GO:0008270 functional_description:"IBR finger domain protein (AHRD V1 **-- Q4WL53_ASPFU); contains Interpro domain(s) IPR002867 Zinc finger, C6HC-type "	K11975|1|2e-42|173|sly:101249062|E3 ubiquitin-protein ligase RNF144 [EC:2.3.2.27]	-	-	-	gi|460380253|ref|XP_004235872.1|/1.88278e-100/PREDICTED: probable E3 ubiquitin-protein ligase RNF217 [Solanum lycopersicum]
Solyc03g093270.2.1		-1.81963			genomic_reference:SL2.40ch03 gene_region:47900052-47902030 transcript_region:SL2.40ch03:47900052..47902030+ go_terms:GO:0055114 functional_description:"Reductase 2 (AHRD V1 ***- Q6TY50_HYDMC); contains Interpro domain(s) IPR020471 Aldo/keto reductase subgroup "	K00011|1|4e-71|268|cic:CICLE_v10012214mg|aldehyde reductase [EC:1.1.1.21]	-	-	-	gi|460378824|ref|XP_004235168.1|/0/PREDICTED: aldo-keto reductase family 4 member C9-like [Solanum lycopersicum]
Solyc03g093310.2.1		-1.59991			genomic_reference:SL2.40ch03 gene_region:47931540-47934107 transcript_region:SL2.40ch03:47931540..47934107- functional_description:"F-box family protein (AHRD V1 ***- B9H075_POPTR); contains Interpro domain(s) IPR001810 Cyclin-like F-box "	K10268|1|0.0|900|sly:101265808|F-box and leucine-rich repeat protein 2/20	-	-	-	gi|460379340|ref|XP_004235421.1|/0/PREDICTED: F-box protein At5g51370-like isoform X1 [Solanum lycopersicum]
Solyc03g095970.2.1		-3.18322			genomic_reference:SL2.40ch03 gene_region:51136945-51138116 transcript_region:SL2.40ch03:51136945..51138116+ go_terms:GO:0005507 functional_description:"3-beta hydroxysteroid dehydrogenase (AHRD V1 ***- Q5Q1I5_9LAMI); contains Interpro domain(s) IPR002347 Glucose/ribitol dehydrogenase "	K13070|1|2e-61|236|osa:4335093|momilactone-A synthase [EC:1.1.1.295];K09841|2|4e-58|225|sot:102584670|xanthoxin dehydrogenase [EC:1.1.1.288]	-	GO:0003824//catalytic activity	GO:0008152//metabolic process	gi|460378967|ref|XP_004235238.1|/5.42664e-139/PREDICTED: short-chain dehydrogenase reductase 3b-like [Solanum lycopersicum]
Solyc03g111530.2.1		-4.89724			genomic_reference:SL2.40ch03 gene_region:56188331-56191018 transcript_region:SL2.40ch03:56188331..56191018- functional_description:"Cysteine-rich receptor-like protein kinase (AHRD V1 *-*- C6ZRS1_SOYBN); contains Interpro domain(s) IPR002902 Protein of unknown function DUF26 "	K04730|1|2e-18|93.6|egr:104420339|interleukin-1 receptor-associated kinase 1 [EC:2.7.11.1];K04733|2|2e-17|90.5|mtr:MTR_083s0014|interleukin-1 receptor-associated kinase 4 [EC:2.7.11.1];K16911|4|4e-15|82.8|egr:104447477|ATP-dependent RNA helicase DDX21 [EC:3.6.4.13]	-	-	-	gi|723688141|ref|XP_004236317.2|/2.41172e-148/PREDICTED: putative cysteine-rich receptor-like protein kinase 9 [Solanum lycopersicum]
Solyc03g095600.1.1		-1.13489			evidence_code:10F1H0E1IEG genomic_reference:SL2.40ch03 gene_region:50224682-50226334 transcript_region:SL2.40ch03:50224682..50226334+ functional_description:"CENP-E like kinetochore protein (AHRD V1 *-*- B6SHI8_MAIZE)"	K09291|1|2e-09|65.1|atr:18432364|nucleoprotein TPR;K10400|2|2e-09|64.7|sot:102583386|kinesin family member 15;K10352|3|3e-09|64.3|mdm:103454626|myosin heavy chain	-	-	-	gi|460378933|ref|XP_004235221.1|/0/PREDICTED: protein Hook homolog 2 [Solanum lycopersicum]
Solyc03g097560.2.1		-6.82018			genomic_reference:SL2.40ch03 gene_region:53339881-53341894 transcript_region:SL2.40ch03:53339881..53341894- go_terms:GO:0016021 functional_description:"MtN3-like protein (AHRD V1 **-- B4FBY7_MAIZE); contains Interpro domain(s) IPR018179 RAG1-activating protein 1 homologue "	K15382|1|3e-154|545|sly:101265318|solute carrier family 50 (sugar transporter)	GO:0016020//membrane	-	GO:0006810//transport	gi|460379176|ref|XP_004235340.1|/1.95389e-153/PREDICTED: bidirectional sugar transporter SWEET14-like [Solanum lycopersicum]
Solyc03g113370.2.1		-1.55706			genomic_reference:SL2.40ch03 gene_region:57567290-57576026 transcript_region:SL2.40ch03:57567290..57576026- go_terms:GO:0006511,GO:0005622 functional_description:"Inactive ubiquitin carboxyl-terminal hydrolase 54 (AHRD V1 *-*- UBP54_MOUSE); contains Interpro domain(s) IPR006865 Protein of unknown function DUF629 "	K11855|1|6e-07|58.5|cmo:103490779|ubiquitin carboxyl-terminal hydrolase 36/42 [EC:3.4.19.12]	-	-	-	gi|723687618|ref|XP_010318961.1|/0/PREDICTED: uncharacterized protein LOC101250879 [Solanum lycopersicum]
Solyc03g113860.1.1		-3.01027			evidence_code:10F0H1E0IEG genomic_reference:SL2.40ch03 gene_region:57965045-57969229 transcript_region:SL2.40ch03:57965045..57969229- go_terms:GO:0008168 functional_description:"Ribosomal RNA small subunit methyltransferase G (AHRD V1 **** Q2B0Y7_9BACI); contains Interpro domain(s) IPR003682 Glucose inhibited division protein "	K03501|1|2e-131|468|sly:101258352|16S rRNA (guanine527-N7)-methyltransferase [EC:2.1.1.170]	-	-	-	gi|460380812|ref|XP_004236148.1|/1.41225e-130/PREDICTED: uncharacterized protein LOC101258352 [Solanum lycopersicum]
Solyc03g098450.2.1		-1.72559			genomic_reference:SL2.40ch03 gene_region:54188352-54191657 transcript_region:SL2.40ch03:54188352..54191657- functional_description:"Protein Kinase interacting protein (AHRD V1 ***- B6TI58_MAIZE); contains Interpro domain(s) IPR011684 KIP1-like "	-	-	-	-	gi|460379468|ref|XP_004235484.1|/0/PREDICTED: uncharacterized protein LOC101266916 [Solanum lycopersicum]
Solyc03g114380.2.1		-1.35601			genomic_reference:SL2.40ch03 gene_region:58435462-58440514 transcript_region:SL2.40ch03:58435462..58440514+ go_terms:GO:0007018 functional_description:"Kinesin family protein (AHRD V1 *-*- C5FSE4_NANOT); contains Interpro domain(s) IPR001752 Kinesin, motor region "	K10401|1|0.0|1527|sly:101245044|kinesin family member 18/19	-	-	-	gi|460380719|ref|XP_004236102.1|/0/PREDICTED: kinesin-like protein KIF18B isoform X2 [Solanum lycopersicum]
Solyc03g114530.2.1		-2.30378			genomic_reference:SL2.40ch03 gene_region:58555722-58557161 transcript_region:SL2.40ch03:58555722..58557161- go_terms:GO:0004064 functional_description:"Strictosidine synthase family protein (AHRD V1 ***- D7LVM7_ARALY); contains Interpro domain(s) IPR004141 Strictosidine synthase "	K01757|1|1e-55|217|ath:AT1G74000|strictosidine synthase [EC:4.3.3.2]	-	-	-	gi|460380695|ref|XP_004236090.1|/0/PREDICTED: strictosidine synthase 3-like [Solanum lycopersicum]
Solyc03g114840.2.1		-3.59495			genomic_reference:SL2.40ch03 gene_region:58767673-58773979 transcript_region:SL2.40ch03:58767673..58773979- go_terms:GO:0005515,GO:0003700 functional_description:"MADS box transcription factor 11 (AHRD V1 **** D9IFM5_ONCHC); contains Interpro domain(s) IPR002100 Transcription factor, MADS-box IPR002487 Transcription factor, K-box "	K09264|1|4e-131|468|sly:543884|MADS-box transcription factor, plant	GO:0043231//intracellular membrane-bounded organelle	GO:0003677//DNA binding;GO:0001071//nucleic acid binding transcription factor activity	GO:0006351//transcription, DNA-templated	gi|350539201|ref|NP_001234380.1|/3.19704e-130/MADS-box protein 1 [Solanum lycopersicum]
Solyc03g114850.2.1		-1.40606			genomic_reference:SL2.40ch03 gene_region:58796755-58802237 transcript_region:SL2.40ch03:58796755..58802237+ go_terms:GO:0005634 functional_description:"Squamosa promoter binding protein 3 (AHRD V1 *-*- Q1MU26_PHYPA); contains Interpro domain(s) IPR004333 Transcription factor, SBP-box "	K13415|1|9e-17|89.7|mdm:103401427|protein brassinosteroid insensitive 1 [EC:2.7.10.1 2.7.11.1]	-	-	-	gi|460380657|ref|XP_004236071.1|/0/PREDICTED: squamosa promoter-binding-like protein 6 [Solanum lycopersicum]
Solyc03g118480.2.1		-1.18657			genomic_reference:SL2.40ch03 gene_region:61389287-61391627 transcript_region:SL2.40ch03:61389287..61391627+ functional_description:"Cell division cycle associated 7 (AHRD V1 *-*- A2AR40_MOUSE); contains Interpro domain(s) IPR018866 Cell division cycle-associated protein "	-	-	-	-	gi|460380116|ref|XP_004235804.1|/8.35083e-141/PREDICTED: cell division cycle-associated protein 7-like [Solanum lycopersicum]
Solyc03g118770.2.1		-1.9649			genomic_reference:SL2.40ch03 gene_region:61649126-61651488 transcript_region:SL2.40ch03:61649126..61651488- go_terms:GO:0006355 functional_description:"WUSCHEL-related homeobox-containing protein 4 (AHRD V1 *-*- C0LAL8_9MAGN); contains Interpro domain(s) IPR001356 Homeobox "	K18490|1|2e-12|74.3|mdm:103400993|homeobox protein OTX2;K01535|3|3e-09|63.9|obr:102715415|H+-transporting ATPase [EC:3.6.3.6]	-	-	-	gi|460380106|ref|XP_004235799.1|/5.23072e-166/PREDICTED: WUSCHEL-related homeobox 1 isoform X1 [Solanum lycopersicum]
Solyc03g119220.2.1		-1.09771			genomic_reference:SL2.40ch03 gene_region:61925706-61931501 transcript_region:SL2.40ch03:61925706..61931501- go_terms:GO:0007018 functional_description:"Kinesin-like protein (AHRD V1 ***- Q8L5J2_ARATH); contains Interpro domain(s) IPR001752 Kinesin, motor region "	K11498|1|0.0|1783|sly:101263097|centromeric protein E	GO:0015630//microtubule cytoskeleton	GO:0003774//motor activity;GO:0032559//adenyl ribonucleotide binding	GO:0007017//microtubule-based process	gi|460380004|ref|XP_004235748.1|/0/PREDICTED: kinesin-like protein NACK1 [Solanum lycopersicum]
Solyc03g119940.2.1		-1.15731			genomic_reference:SL2.40ch03 gene_region:62523753-62527315 transcript_region:SL2.40ch03:62523753..62527315+ functional_description:"Unknown Protein (AHRD V1)"	-	-	-	-	gi|723685461|ref|XP_010318582.1|/0/PREDICTED: uncharacterized protein LOC101263895 [Solanum lycopersicum]
Solyc03g120330.1.1		-1.34698			evidence_code:10F0H1E1IEG genomic_reference:SL2.40ch03 gene_region:62808621-62809706 transcript_region:SL2.40ch03:62808621..62809706- functional_description:"Kelch repeat-containing F-box family protein (AHRD V1 ***- D7KDI0_ARALY); contains Interpro domain(s) IPR015915 Kelch-type beta propeller "	K10443|1|5e-11|69.3|ppp:PHYPADRAFT_169940|kelch-like protein 2/3	-	-	-	gi|460379903|ref|XP_004235699.1|/0/PREDICTED: F-box/kelch-repeat protein At1g80440-like [Solanum lycopersicum]
Solyc04g016060.1.1		-1.61098			evidence_code:10F0H1E1IEG genomic_reference:SL2.40ch04 gene_region:6734758-6735603 transcript_region:SL2.40ch04:6734758..6735603- functional_description:"Plant-specific domain TIGR01570 family protein (AHRD V1 ***- B6TX93_MAIZE); contains Interpro domain(s) IPR006460 Protein of unknown function DUF617, plant "	-	-	-	-	gi|460381739|ref|XP_004236600.1|/4.37685e-137/PREDICTED: protein MIZU-KUSSEI 1-like [Solanum lycopersicum]
Solyc04g016290.2.1		-1.34204			genomic_reference:SL2.40ch04 gene_region:7074883-7078461 transcript_region:SL2.40ch04:7074883..7078461+ go_terms:GO:0006353 functional_description:"Unknown Protein (AHRD V1); contains Interpro domain(s) IPR011112 Rho termination factor, N-terminal "	-	-	-	-	gi|723688771|ref|XP_010319168.1|/0/PREDICTED: uncharacterized protein LOC101261506 isoform X1 [Solanum lycopersicum]
Solyc04g050170.2.1		-1.33096			genomic_reference:SL2.40ch04 gene_region:44894101-44897749 transcript_region:SL2.40ch04:44894101..44897749+ go_terms:GO:0004675 functional_description:"Receptor like kinase, RLK"	K00924|1|2e-173|610|vvi:100260741|	GO:0016020//membrane	GO:0004672//protein kinase activity;GO:0000166//nucleotide binding	-	gi|460383616|ref|XP_004237515.1|/0/PREDICTED: leucine-rich repeat receptor-like protein kinase PXL1 [Solanum lycopersicum]
Solyc04g070970.2.1		-4.12928			genomic_reference:SL2.40ch04 gene_region:55373820-55377979 transcript_region:SL2.40ch04:55373820..55377979- go_terms:GO:0017127 functional_description:"ABC transporter G family member 22 (AHRD V1 **** AB22G_ARATH); contains Interpro domain(s) IPR003439 ABC transporter-like "	K05681|1|7e-71|269|cme:CYME_CMS467C|ATP-binding cassette, subfamily G (WHITE), member 2	-	-	-	gi|723693710|ref|XP_010320061.1|/0/PREDICTED: ABC transporter G family member 22-like isoform X2 [Solanum lycopersicum]
Solyc04g051280.2.1		-2.25376			genomic_reference:SL2.40ch04 gene_region:49423099-49426805 transcript_region:SL2.40ch04:49423099..49426805- functional_description:"F16G16.9 protein (Fragment) (AHRD V1 *-*- Q9SS51_ARATH)"	-	-	-	-	gi|723692471|ref|XP_010319808.1|/0/PREDICTED: uncharacterized protein LOC101264922 isoform X3 [Solanum lycopersicum]
Solyc04g051490.2.1		-4.0456			genomic_reference:SL2.40ch04 gene_region:49756103-49768969 transcript_region:SL2.40ch04:49756103..49768969- go_terms:GO:0006259 functional_description:"Essential meiotic endonuclease 1B (AHRD V1 *-*- C5H8J1_ARATH); contains Interpro domain(s) IPR006166 DNA repair nuclease, XPF-type/Helicase "	K10882|1|0.0|1127|sly:101261911|crossover junction endonuclease EME1 [EC:3.1.22.-]	-	-	-	gi|460383539|ref|XP_004237479.1|/0/PREDICTED: crossover junction endonuclease EME1B [Solanum lycopersicum]
Solyc04g072700.2.1		-2.55217			genomic_reference:SL2.40ch04 gene_region:57252741-57253809 transcript_region:SL2.40ch04:57252741..57253809+ go_terms:GO:0005515 functional_description:"Metal ion binding protein (AHRD V1 **-* B6U811_MAIZE); contains Interpro domain(s) IPR006121 Heavy metal transport/detoxification protein "	K10752|1|3e-36|150|mdm:103421028|histone-binding protein RBBP4;K07213|2|1e-13|75.9|mus:103988043|copper chaperone	-	-	-	gi|723694190|ref|XP_010320148.1|/1.38288e-76/PREDICTED: heavy metal-associated isoprenylated plant protein 26 isoform X2 [Solanum lycopersicum]
Solyc04g079740.2.1		-1.21717			genomic_reference:SL2.40ch04 gene_region:61693248-61696082 transcript_region:SL2.40ch04:61693248..61696082+ functional_description:"Os01g0704200 protein (Fragment) (AHRD V1 *-*- Q0JK10_ORYSJ)"	-	-	-	-	gi|460385025|ref|XP_004238206.1|/0/PREDICTED: uncharacterized protein LOC101244367 [Solanum lycopersicum]
Solyc04g080490.2.1		-2.13695			genomic_reference:SL2.40ch04 gene_region:62244256-62246163 transcript_region:SL2.40ch04:62244256..62246163- go_terms:GO:0016563,GO:0003700 functional_description:"Zinc finger-homeodomain protein 1 (Fragment) (AHRD V1 *--- B0LK17_YUCFI); contains Interpro domain(s) IPR006456 ZF-HD homeobox protein Cys/His-rich dimerisation region "	-	-	-	-	gi|460385193|ref|XP_004238289.1|/5.26753e-129/PREDICTED: zinc-finger homeodomain protein 5 [Solanum lycopersicum]
Solyc04g054800.2.1		-2.65821			genomic_reference:SL2.40ch04 gene_region:52415090-52416495 transcript_region:SL2.40ch04:52415090..52416495+ functional_description:"Unknown Protein (AHRD V1); contains Interpro domain(s) IPR010369 Protein of unknown function DUF966 "	-	-	-	-	gi|723692112|ref|XP_004237416.2|/1.99972e-154/PREDICTED: protein UPSTREAM OF FLC isoform X1 [Solanum lycopersicum]
Solyc04g074380.2.1		-2.12383			genomic_reference:SL2.40ch04 gene_region:57953589-57955266 transcript_region:SL2.40ch04:57953589..57955266- go_terms:GO:0015020 functional_description:"UDP-glucuronosyltransferase (AHRD V1 **-* Q5UB81_ARATH); contains Interpro domain(s) IPR002213 UDP-glucuronosyl/UDP-glucosyltransferase "	K13030|1|9e-109|394|sbi:SORBI_01g001220|cyanohydrin beta-glucosyltransferase [EC:2.4.1.85];K13493|4|5e-71|269|eus:EUTSA_v10013500mg|cytokinin-N-glucosyltransferase [EC:2.4.1.-];K00699|5|1e-70|268|sly:101262190|glucuronosyltransferase [EC:2.4.1.17]	-	GO:0016757//transferase activity, transferring glycosyl groups	-	gi|460384457|ref|XP_004237928.1|/0/PREDICTED: 7-deoxyloganetin glucosyltransferase-like [Solanum lycopersicum]
Solyc04g055100.1.1		-1.17459			evidence_code:10F0H1E1IEG genomic_reference:SL2.40ch04 gene_region:52819722-52820672 transcript_region:SL2.40ch04:52819722..52820672- functional_description:"Unknown Protein (AHRD V1); contains Interpro domain(s) IPR010605 Protein of unknown function DUF1191 "	-	-	-	-	gi|460383369|ref|XP_004237398.1|/2.27218e-172/PREDICTED: uncharacterized protein LOC101261319 [Solanum lycopersicum]
Solyc04g074990.2.1		-1.91929			genomic_reference:SL2.40ch04 gene_region:58478526-58479668 transcript_region:SL2.40ch04:58478526..58479668+ go_terms:GO:0003700 functional_description:"Zinc finger-homeodomain protein 1 (Fragment) (AHRD V1 *--- B0LK17_YUCFI); contains Interpro domain(s) IPR006456 ZF-HD homeobox protein Cys/His-rich dimerisation region "	-	-	-	-	gi|460384545|ref|XP_004237971.1|/8.476e-46/PREDICTED: zinc-finger homeodomain protein 2 [Solanum lycopersicum]
Solyc04g077510.2.1		-1.13602			genomic_reference:SL2.40ch04 gene_region:60063410-60066582 transcript_region:SL2.40ch04:60063410..60066582+ go_terms:GO:0005515,GO:0016563 functional_description:"Growth regulating factor 1 (Fragment) (AHRD V1 *--- A6MZS4_ORYSI); contains Interpro domain(s) IPR014977 WRC "	K15601|1|1e-06|56.2|pxb:103939628|lysine-specific demethylase 3 [EC:1.14.11.-]	-	-	-	gi|460384744|ref|XP_004238069.1|/0/PREDICTED: growth-regulating factor 1-like [Solanum lycopersicum]
Solyc04g077540.2.1		-1.02647			genomic_reference:SL2.40ch04 gene_region:60091311-60098741 transcript_region:SL2.40ch04:60091311..60098741- go_terms:GO:0007018 functional_description:"Kinesin-like protein (AHRD V1 ***- Q9S7P3_ARATH); contains Interpro domain(s) IPR001752 Kinesin, motor region "	K11498|1|0.0|1498|sly:101252385|centromeric protein E	-	-	-	gi|460384742|ref|XP_004238068.1|/0/PREDICTED: kinesin-related protein 11 [Solanum lycopersicum]
Solyc04g081000.2.1		-7.09803			genomic_reference:SL2.40ch04 gene_region:62653318-62656888 transcript_region:SL2.40ch04:62653318..62656888+ go_terms:GO:0003677 functional_description:"MADS box transcription factor (AHRD V1 ***- Q8L5F5_DAUCA); contains Interpro domain(s) IPR002100 Transcription factor, MADS-box IPR002487 Transcription factor, K-box "	K09264|1|4e-127|454|sly:778307|MADS-box transcription factor, plant	GO:0043231//intracellular membrane-bounded organelle	GO:0003677//DNA binding;GO:0001071//nucleic acid binding transcription factor activity	GO:0006351//transcription, DNA-templated	gi|925114596|ref|NP_001234077.2|/2.22224e-127/TAP3 [Solanum lycopersicum]
Solyc04g081080.1.1		-1.10388			evidence_code:10F0H1E0IEG genomic_reference:SL2.40ch04 gene_region:62720792-62724202 transcript_region:SL2.40ch04:62720792..62724202+ go_terms:GO:0004675 functional_description:"Receptor like kinase, RLK"	K13420|1|5e-149|529|cit:102618529|LRR receptor-like serine/threonine-protein kinase FLS2 [EC:2.7.11.1]	GO:0016020//membrane	GO:0004672//protein kinase activity	GO:0008152//metabolic process	gi|723695962|ref|XP_004238615.2|/0/PREDICTED: probable LRR receptor-like serine/threonine-protein kinase At4g36180 [Solanum lycopersicum]
Solyc04g081130.1.1		-1.57337			evidence_code:10F0H1E0IEG genomic_reference:SL2.40ch04 gene_region:62759275-62760918 transcript_region:SL2.40ch04:62759275..62760918+ functional_description:"Glyoxal oxidase (AHRD V1 ***- B6TJK4_MAIZE); contains Interpro domain(s) IPR009880 Glyoxal oxidase, N-terminal "	-	-	-	-	gi|460385266|ref|XP_004238325.1|/0/PREDICTED: galactose oxidase-like [Solanum lycopersicum]
Solyc04g082430.2.1		-1.01686			genomic_reference:SL2.40ch04 gene_region:63679120-63682268 transcript_region:SL2.40ch04:63679120..63682268- go_terms:GO:0004721,GO:0016538 functional_description:"B-like cyclin (AHRD V1 **** Q40337_MEDSA); contains Interpro domain(s) IPR014400 Cyclin, A/B/D/E "	K05868|1|0.0|764|sly:101258748|cyclin B	-	-	-	gi|460385473|ref|XP_004238428.1|/0/PREDICTED: G2/mitotic-specific cyclin-2 [Solanum lycopersicum]
Solyc04g082840.2.1		-1.14041			genomic_reference:SL2.40ch04 gene_region:63962851-63964812 transcript_region:SL2.40ch04:63962851..63964812- go_terms:GO:0004693 functional_description:"Cell division protein kinase 2 (AHRD V1 **** D0P087_PHYIN); contains Interpro domain(s) IPR002290 Serine/threonine protein kinase "	K07760|1|0.0|635|sly:543769|cyclin-dependent kinase [EC:2.7.11.22]	-	GO:0004674//protein serine/threonine kinase activity;GO:0032559//adenyl ribonucleotide binding	GO:0006464//cellular protein modification process	gi|350534814|ref|NP_001233905.1|/1.12014e-180/B2-type cyclin dependent kinase [Solanum lycopersicum]
Solyc05g009380.2.1		-3.86673			genomic_reference:SL2.40ch05 gene_region:3536207-3540567 transcript_region:SL2.40ch05:3536207..3540567- go_terms:GO:0005622 functional_description:"EPF-type Cis2-His2 zinc finger transcription factor (AHRD V1 *--- D8SQF8_SELML); contains Interpro domain(s) IPR007087 Zinc finger, C2H2-type "	-	-	-	-	gi|460387503|ref|XP_004239416.1|/2.21165e-93/PREDICTED: zinc finger protein JAGGED isoform X2 [Solanum lycopersicum]
Solyc05g009500.2.1		-1.5421			genomic_reference:SL2.40ch05 gene_region:3668010-3672604 transcript_region:SL2.40ch05:3668010..3672604- go_terms:GO:0042937,GO:0042936 functional_description:"Peptide transporter (AHRD V1 **-* A6YJX4_9MAGN); contains Interpro domain(s) IPR000109 TGF-beta receptor, type I/II extracellular region "	K14638|1|0.0|858|pxb:103947481|solute carrier family 15 (peptide/histidine transporter), member 3/4	-	-	-	gi|460386504|ref|XP_004238938.1|/0/PREDICTED: protein NRT1/ PTR FAMILY 3.1 [Solanum lycopersicum]
Solyc05g009730.1.1		-1.71171			evidence_code:10F0H0E1IEG genomic_reference:SL2.40ch05 gene_region:3944084-3944323 transcript_region:SL2.40ch05:3944084..3944323- functional_description:"Unknown Protein (AHRD V1)"	-	-	-	-	gi|527210151|gb|EPS74712.1|/9.49228e-17/hypothetical protein M569_00037, partial [Genlisea aurea]
Solyc05g012210.2.1		-1.26214			genomic_reference:SL2.40ch05 gene_region:5491138-5495631 transcript_region:SL2.40ch05:5491138..5495631+ functional_description:"Ninja-family protein 1 (AHRD V1 *-*- NNJA1_WHEAT); contains Interpro domain(s) IPR012463 Protein of unknown function DUF1675 "	K05747|1|2e-18|95.1|vvi:104882322|Wiskott-Aldrich syndrome protein	-	-	-	gi|723698495|ref|XP_010320856.1|/1.98994e-164/PREDICTED: ninja-family protein AFP3 [Solanum lycopersicum]
Solyc05g013540.1.1		-3.6199			evidence_code:10F0H0E0IEG genomic_reference:SL2.40ch05 gene_region:6814092-6815252 transcript_region:SL2.40ch05:6814092..6815252+ go_terms:GO:0003677,GO:0006355 functional_description:"Ethylene-responsive transcription factor ERF086 (AHRD V1 *-*- D7LXW6_ARALY); contains Interpro domain(s) IPR001471 Pathogenesis-related transcriptional factor and ERF, DNA-binding "	K09286|1|2e-08|60.8|zma:103641601|EREBP-like factor	-	-	-	gi|460387641|ref|XP_004239483.1|/4.07458e-132/PREDICTED: ethylene-responsive transcription factor ESR1-like [Solanum lycopersicum]
Solyc05g041440.2.1		-2.36632			genomic_reference:SL2.40ch05 gene_region:50947911-50949818 transcript_region:SL2.40ch05:50947911..50949818- go_terms:GO:0005515 functional_description:"Genomic DNA chromosome 5 P1 clone MUK11 (AHRD V1 ***- Q9LZ27_ARATH)"	-	-	-	-	gi|723703027|ref|XP_010321575.1|/6.62679e-136/PREDICTED: uncharacterized protein LOC101250994 isoform X2 [Solanum lycopersicum]
Solyc05g010320.2.1		-1.0245			genomic_reference:SL2.40ch05 gene_region:4465276-4467913 transcript_region:SL2.40ch05:4465276..4467913+ go_terms:GO:0042398,GO:0009813 functional_description:"Chalcone--flavonone isomerase (AHRD V1 ***- D7LV11_ARALY); contains Interpro domain(s) IPR003466 Chalcone isomerase, subgroup "	K01859|1|2e-125|449|sly:101249265|chalcone isomerase [EC:5.5.1.6]	-	GO:0016872//intramolecular lyase activity	GO:0009699//phenylpropanoid biosynthetic process;GO:0006575//cellular modified amino acid metabolic process	gi|460386617|ref|XP_004238994.1|/1.37995e-124/PREDICTED: chalcone--flavonone isomerase [Solanum lycopersicum]
Solyc05g008300.1.1		-1.72288			evidence_code:10F0H0E1IEG genomic_reference:SL2.40ch05 gene_region:2673136-2673954 transcript_region:SL2.40ch05:2673136..2673954- functional_description:"Unknown Protein (AHRD V1)"	-	-	-	-	gi|460386338|ref|XP_004238855.1|/4.78836e-77/PREDICTED: uncharacterized protein DDB_G0280315 [Solanum lycopersicum]
Solyc05g015350.2.1		-1.29811			genomic_reference:SL2.40ch05 gene_region:10425776-10430016 transcript_region:SL2.40ch05:10425776..10430016+ go_terms:GO:0019825 functional_description:"Cytochrome P450"	K00517|1|2e-142|506|cit:102629694|	-	GO:0005506//iron ion binding	-	gi|460387061|ref|XP_004239209.1|/0/PREDICTED: cytochrome P450 78A5-like [Solanum lycopersicum]
Solyc05g015750.2.1		-7.2384			genomic_reference:SL2.40ch05 gene_region:11898903-11905313 transcript_region:SL2.40ch05:11898903..11905313- go_terms:GO:0005515,GO:0003700 functional_description:"Transcription factor MADS-box 2 (AHRD V1 **** D5HSY6_9ROSA); contains Interpro domain(s) IPR002100 Transcription factor, MADS-box IPR002487 Transcription factor, K-box "	K09264|1|2e-80|300|bvg:104906969|MADS-box transcription factor, plant	GO:0043231//intracellular membrane-bounded organelle	GO:0003677//DNA binding;GO:0001071//nucleic acid binding transcription factor activity;GO:0005515//protein binding	GO:0006351//transcription, DNA-templated	gi|350539265|ref|NP_001234384.1|/2.8877e-131/MADS-box protein 5 [Solanum lycopersicum]
Solyc05g005810.2.1		-1.64278			genomic_reference:SL2.40ch05 gene_region:626359-628719 transcript_region:SL2.40ch05:626359..628719- functional_description:"Uncharacterized basic helix-loop-helix protein At1g06150 (AHRD V1 *-*- Y1615_ARATH)"	-	-	-	-	gi|460385996|ref|XP_004238686.1|/0/PREDICTED: uncharacterized protein LOC101257467 [Solanum lycopersicum]
Solyc04g078470.2.1		-1.44016			genomic_reference:SL2.40ch04 gene_region:60795941-60797791 transcript_region:SL2.40ch04:60795941..60797791- go_terms:GO:0004723 functional_description:"Cyclin D3-1 (AHRD V1 ***- Q2ABE7_CAMSI); contains Interpro domain(s) IPR015451 Cyclin D "	K14505|1|0.0|636|sly:543723|cyclin D3, plant	GO:0043231//intracellular membrane-bounded organelle	-	GO:0009987//cellular process	gi|350536431|ref|NP_001234758.1|/0/CycD3;3 protein [Solanum lycopersicum]
Solyc04g078590.2.1		-1.51836			genomic_reference:SL2.40ch04 gene_region:60868289-60871189 transcript_region:SL2.40ch04:60868289..60871189+ go_terms:GO:0004674 functional_description:"Receptor like kinase, RLK"	K04733|1|4e-92|340|zma:100191370|interleukin-1 receptor-associated kinase 4 [EC:2.7.11.1];K04730|2|5e-69|263|cmo:103495768|interleukin-1 receptor-associated kinase 1 [EC:2.7.11.1]	-	-	-	gi|723696624|ref|XP_004238131.2|/0/PREDICTED: probable inactive receptor kinase At5g67200 [Solanum lycopersicum]
Solyc06g051320.2.1		-1.20746			genomic_reference:SL2.40ch06 gene_region:31052523-31054682 transcript_region:SL2.40ch06:31052523..31054682+ go_terms:GO:0016740 functional_description:"Transferase family protein (AHRD V1 **-* D7LQY1_ARALY); contains Interpro domain(s) IPR003480 Transferase "	K13065|1|3e-81|303|sot:102600568|shikimate O-hydroxycinnamoyltransferase [EC:2.3.1.133]	-	-	-	gi|460390628|ref|XP_004240930.1|/0/PREDICTED: vinorine synthase-like [Solanum lycopersicum]
Solyc06g053490.2.1		-1.1173			genomic_reference:SL2.40ch06 gene_region:32776648-32784225 transcript_region:SL2.40ch06:32776648..32784225+ functional_description:"Unknown Protein (AHRD V1); contains Interpro domain(s) IPR008560 Protein of unknown function DUF842, eukaryotic "	-	-	-	-	gi|970037616|ref|XP_015080156.1|/3.56596e-44/PREDICTED: protein FAM136A-like [Solanum pennellii]
Solyc04g079250.2.1		-4.47534			genomic_reference:SL2.40ch04 gene_region:61361989-61363939 transcript_region:SL2.40ch04:61361989..61363939- go_terms:GO:0045735,GO:0016298 functional_description:"Patatin-like protein 1 (AHRD V1 ***- Q9FZ09_TOBAC); contains Interpro domain(s) IPR002641 Patatin "	K16815|1|4e-14|80.1|gsl:Gasu_03780|calcium-independent phospholipase A2-gamma	-	-	-	gi|460384964|ref|XP_004238176.1|/0/PREDICTED: patatin-like protein 2 [Solanum lycopersicum]
Solyc06g054320.1.1		-1.32803			evidence_code:10F1H1E1IEG genomic_reference:SL2.40ch06 gene_region:33626366-33626920 transcript_region:SL2.40ch06:33626366..33626920+ functional_description:"Disease resistance response (AHRD V1 ***- D7L1G4_ARALY); contains Interpro domain(s) IPR004265 Plant disease resistance response protein "	K01870|1|1e-30|132|eus:EUTSA_v10003524mg|isoleucyl-tRNA synthetase [EC:6.1.1.5];K19027|2|8e-08|57.0|smo:SELMODRAFT_443317|zinc finger FYVE domain-containing protein 26	-	-	-	gi|460390885|ref|XP_004241055.1|/9.03887e-89/PREDICTED: dirigent protein 22-like [Solanum lycopersicum]
Solyc06g059880.2.1		-1.8548			genomic_reference:SL2.40ch06 gene_region:34171358-34173892 transcript_region:SL2.40ch06:34171358..34173892- go_terms:GO:0003984 functional_description:"Acetolactate synthase (AHRD V1 **** D7RPJ7_SOLTU); contains Interpro domain(s) IPR012846 Acetolactate synthase, large subunit, biosynthetic "	K01652|1|0.0|1241|sly:101268696|acetolactate synthase I/II/III large subunit [EC:2.2.1.6]	GO:0009536//plastid	GO:0046872//metal ion binding;GO:0019842//vitamin binding;GO:0016744;GO:0050662//coenzyme binding	GO:0008652//cellular amino acid biosynthetic process;GO:0006950//response to stress	gi|460392906|ref|XP_004242053.1|/0/PREDICTED: acetolactate synthase 1, chloroplastic-like [Solanum lycopersicum]
Solyc06g060360.2.1		-2.29404			genomic_reference:SL2.40ch06 gene_region:34746490-34748240 transcript_region:SL2.40ch06:34746490..34748240+ go_terms:GO:0006950 functional_description:"Universal stress protein family protein (AHRD V1 ***- A8IXG1_BRACM); contains Interpro domain(s) IPR006016 UspA "	-	-	-	-	gi|460392851|ref|XP_004242026.1|/1.16786e-95/PREDICTED: uncharacterized protein LOC101260545 [Solanum lycopersicum]
Solyc06g061010.2.1		-1.68005			genomic_reference:SL2.40ch06 gene_region:35386937-35388128 transcript_region:SL2.40ch06:35386937..35388128- functional_description:"Os04g0585900 protein (Fragment) (AHRD V1 *-*- Q0JAP2_ORYSJ); contains Interpro domain(s) IPR007650 Protein of unknown function DUF581 "	-	-	-	-	gi|460392755|ref|XP_004241979.1|/9.57349e-62/PREDICTED: uncharacterized protein LOC101246541 [Solanum lycopersicum]
Solyc07g006680.1.1		-1.0144			evidence_code:10F0H1E1IEG genomic_reference:SL2.40ch07 gene_region:1533666-1535024 transcript_region:SL2.40ch07:1533666..1535024+ go_terms:GO:0016740 functional_description:"Hydroxycinnamoyl CoA quinate transferase (AHRD V1 **-* D6BK25_CYNSC); contains Interpro domain(s) IPR003480 Transferase "	K13065|1|0.0|726|sly:101253503|shikimate O-hydroxycinnamoyltransferase [EC:2.3.1.133]	-	-	-	gi|460394161|ref|XP_004242673.1|/0/PREDICTED: vinorine synthase-like [Solanum lycopersicum]
Solyc07g007190.2.1		-1.58496			genomic_reference:SL2.40ch07 gene_region:1936301-1939190 transcript_region:SL2.40ch07:1936301..1939190+ functional_description:"Unknown Protein (AHRD V1)"	-	-	-	-	gi|460394234|ref|XP_004242709.1|/0/PREDICTED: uncharacterized protein LOC101251596 [Solanum lycopersicum]
Solyc06g084450.2.1		-1.52032			genomic_reference:SL2.40ch06 gene_region:45842407-45844254 transcript_region:SL2.40ch06:45842407..45844254+ go_terms:GO:0009055,GO:0005622 functional_description:"Rho GTPase activating protein 2 (AHRD V1 ***- Q6UQ72_ORYSJ); contains Interpro domain(s) IPR000198 RhoGAP "	-	-	-	-	gi|460393860|ref|XP_004242526.1|/0/PREDICTED: rho GTPase-activating protein 2-like [Solanum lycopersicum]
Solyc06g084580.1.1		-1.52725			evidence_code:10F0H1E1IEG genomic_reference:SL2.40ch06 gene_region:45940907-45943204 transcript_region:SL2.40ch06:45940907..45943204- go_terms:GO:0004519,GO:0034046 functional_description:"Pentatricopeptide repeat-containing protein (AHRD V1 ***- D7L7Q9_ARALY); contains Interpro domain(s) IPR002885 Pentatricopeptide repeat "	K17710|1|2e-96|354|pxb:103956661|pentatricopeptide repeat domain-containing protein 1	-	-	-	gi|460393426|ref|XP_004242310.1|/0/PREDICTED: pentatricopeptide repeat-containing protein At4g20770 [Solanum lycopersicum]
Solyc06g008980.2.1		-1.67694			genomic_reference:SL2.40ch06 gene_region:2920667-2924085 transcript_region:SL2.40ch06:2920667..2924085+ functional_description:"Unknown Protein (AHRD V1)"	-	-	-	-	gi|460389796|ref|XP_004240534.1|/5.6026e-146/PREDICTED: uncharacterized protein LOC101255795 isoform X2 [Solanum lycopersicum]
Solyc06g010250.2.1		-1.84503			genomic_reference:SL2.40ch06 gene_region:5518796-5521038 transcript_region:SL2.40ch06:5518796..5521038- go_terms:GO:0015112 functional_description:"Nitrate transporter (AHRD V1 **** A5JUX2_9ROSI); contains Interpro domain(s) IPR016196 Major facilitator superfamily, general substrate transporter "	K02575|1|0.0|875|sly:101247028|MFS transporter, NNP family, nitrate/nitrite transporter	-	-	-	gi|460389904|ref|XP_004240585.1|/0/PREDICTED: high affinity nitrate transporter 2.4-like [Solanum lycopersicum]
Solyc06g011490.2.1		-1.75354			genomic_reference:SL2.40ch06 gene_region:7608703-7610414 transcript_region:SL2.40ch06:7608703..7610414+ functional_description:"Unknown Protein (AHRD V1)"	-	-	-	-	-
Solyc05g053550.2.1		-1.44543			genomic_reference:SL2.40ch05 gene_region:62779402-62781543 transcript_region:SL2.40ch05:62779402..62781543+ go_terms:GO:0008415,GO:0008152,GO:0009058 functional_description:"Chalcone synthase (AHRD V1 ***- C5IWS6_NICAL); contains Interpro domain(s) IPR011141 Polyketide synthase, type III "	K00660|1|0.0|773|sly:778295|chalcone synthase [EC:2.3.1.74]	-	GO:0016747//transferase activity, transferring acyl groups other than amino-acyl groups	GO:0009699//phenylpropanoid biosynthetic process	gi|922304303|ref|NP_001234036.2|/0/chalcone synthase 2 [Solanum lycopersicum]
Solyc05g052950.2.1		-1.76622			genomic_reference:SL2.40ch05 gene_region:62268456-62274027 transcript_region:SL2.40ch05:62268456..62274027- go_terms:GO:0008536 functional_description:"Regulator of chromosome condensation RCC1 domain-containing protein (AHRD V1 *--- B9PXR3_TOXGO); contains Interpro domain(s) IPR009091 Regulator of chromosome condensation/beta-lactamase-inhibitor protein II "	K10615|1|6e-24|113|atr:18446390|E3 ubiquitin-protein ligase HERC4 [EC:2.3.2.26]	-	GO:0016772//transferase activity, transferring phosphorus-containing groups	GO:0006796//phosphate-containing compound metabolic process	gi|460388518|ref|XP_004239914.1|/0/PREDICTED: ultraviolet-B receptor UVR8 isoform X1 [Solanum lycopersicum]
Solyc05g052650.2.1		-1.64078			genomic_reference:SL2.40ch05 gene_region:62020742-62021323 transcript_region:SL2.40ch05:62020742..62021323+ go_terms:GO:0016747 functional_description:"N-hydroxycinnamoyl/benzoyltransferase 6 (AHRD V1 ***- Q00M84_SOYBN); contains Interpro domain(s) IPR003480 Transferase "	K11714|1|3e-18|70.1|obr:102700804|rhamnogalacturonan II specific xylosyltransferase [EC:2.4.2.-];K13065|3|4e-13|52.4|cit:102628417|shikimate O-hydroxycinnamoyltransferase [EC:2.3.1.133]	-	GO:0016747//transferase activity, transferring acyl groups other than amino-acyl groups	-	gi|460388564|ref|XP_004239937.1|/5.80953e-87/PREDICTED: BAHD acyltransferase DCR-like [Solanum lycopersicum]
Solyc05g053690.1.1		-1.34645			evidence_code:10F0H1E0IEG genomic_reference:SL2.40ch05 gene_region:62884728-62888637 transcript_region:SL2.40ch05:62884728..62888637+ go_terms:GO:0004843 functional_description:"Ubiquitin carboxyl-terminal hydrolase (AHRD V1 **** B9GFW8_POPTR); contains Interpro domain(s) IPR001394 Peptidase C19, ubiquitin carboxyl-terminal hydrolase 2 "	K11844|1|0.0|1861|sly:101245656|ubiquitin carboxyl-terminal hydrolase 16/45 [EC:3.4.19.12]	-	GO:0016787//hydrolase activity	-	gi|460389129|ref|XP_004240211.1|/0/PREDICTED: ubiquitin carboxyl-terminal hydrolase 2-like [Solanum lycopersicum]
Solyc05g054610.1.1		-1.47393			evidence_code:10F1H1E1IEG genomic_reference:SL2.40ch05 gene_region:63632794-63633105 transcript_region:SL2.40ch05:63632794..63633105+ go_terms:GO:0005634,GO:0003677 functional_description:"Histone H4 (AHRD V1 ***- B6T0P4_MAIZE); contains Interpro domain(s) IPR001951 Histone H4 "	K11254|1|6e-40|162|sot:102590298|histone H4	GO:0000785//chromatin;GO:0043231//intracellular membrane-bounded organelle	GO:0003676//nucleic acid binding	GO:0034728//nucleosome organization	gi|971575188|ref|XP_006361210.2|/4.99423e-39/PREDICTED: uncharacterized protein LOC102591967 [Solanum tuberosum]
Solyc05g055680.2.1		-1.66464			genomic_reference:SL2.40ch05 gene_region:64372468-64373213 transcript_region:SL2.40ch05:64372468..64373213- functional_description:"TO23-3 (Fragment) (AHRD V1 ***- Q3LVQ6_TAROF)"	-	-	-	-	gi|970028726|ref|XP_015075689.1|/1.82839e-74/PREDICTED: uncharacterized protein LOC107019833 [Solanum pennellii]
Solyc06g005390.1.1		-1.82682			evidence_code:10F1H1E1IEG genomic_reference:SL2.40ch06 gene_region:401311-401754 transcript_region:SL2.40ch06:401311..401754+ go_terms:GO:0005515,GO:0003677 functional_description:"Histone H2B (AHRD V1 ***- D7LK79_ARALY); contains Interpro domain(s) IPR000558 Histone H2B "	K11252|1|1e-44|178|sot:102593200|histone H2B	-	-	-	gi|460389431|ref|XP_004240357.1|/6.90542e-44/PREDICTED: histone H2B.7-like [Solanum lycopersicum]
Solyc06g005430.1.1		-1.04846			evidence_code:10F1H1E1IEG genomic_reference:SL2.40ch06 gene_region:428826-429137 transcript_region:SL2.40ch06:428826..429137- go_terms:GO:0005634,GO:0003677 functional_description:"Histone H4 (AHRD V1 ***- B6T0P4_MAIZE); contains Interpro domain(s) IPR001951 Histone H4 "	K11254|1|6e-40|162|sot:102590298|histone H4	GO:0000785//chromatin;GO:0043231//intracellular membrane-bounded organelle	GO:0003676//nucleic acid binding	GO:0034728//nucleosome organization	gi|971575188|ref|XP_006361210.2|/4.99423e-39/PREDICTED: uncharacterized protein LOC102591967 [Solanum tuberosum]
Solyc06g007610.2.1		-1.7499			genomic_reference:SL2.40ch06 gene_region:1605025-1606614 transcript_region:SL2.40ch06:1605025..1606614- go_terms:GO:0003824 functional_description:"Early tobacco anther 1 (AHRD V1 ***- Q84XA0_TOBAC)"	-	-	-	-	gi|460389598|ref|XP_004240438.1|/1.39518e-74/PREDICTED: uncharacterized protein At5g48480 [Solanum lycopersicum]
Solyc06g007780.2.1		-1.12016			genomic_reference:SL2.40ch06 gene_region:1728885-1733953 transcript_region:SL2.40ch06:1728885..1733953+ go_terms:GO:0003676,GO:0000166,GO:0005622 functional_description:"Ras GTPase-activating protein-binding protein 2 (AHRD V1 *--- B5X4A8_SALSA); contains Interpro domain(s) IPR018222 Nuclear transport factor 2, Eukaryote "	K17265|1|2e-75|283|bvg:104908804|Ras GTPase-activating protein-binding protein 1 [EC:3.6.4.12 3.6.4.13]	-	-	-	gi|460389628|ref|XP_004240453.1|/0/PREDICTED: putative G3BP-like protein isoform X2 [Solanum lycopersicum]
Solyc06g043150.2.1		-1.1773			genomic_reference:SL2.40ch06 gene_region:26107234-26109682 transcript_region:SL2.40ch06:26107234..26109682- go_terms:GO:0004872 functional_description:"WD-repeat cell cycle regulatory protein (AHRD V1 **-- Q6T2Z5_SOYBN); contains Interpro domain(s) IPR017986 WD40 repeat, region "	K03364|1|0.0|935|sly:101260349|cell division cycle 20-like protein 1, cofactor of APC complex	-	-	-	gi|999808569|ref|NP_001307322.1|/0/cell cycle switch 52B [Solanum lycopersicum]
Solyc06g071540.2.1		-1.7122			genomic_reference:SL2.40ch06 gene_region:40435464-40437509 transcript_region:SL2.40ch06:40435464..40437509+ functional_description:"mRNA clone RAFL24-05-D16 (AHRD V1 ***- Q67YW5_ARATH)"	-	-	-	-	gi|460391825|ref|XP_004241519.1|/0/PREDICTED: uncharacterized protein LOC101260442 [Solanum lycopersicum]
Solyc06g071580.2.1		-1.01573			genomic_reference:SL2.40ch06 gene_region:40458951-40471817 transcript_region:SL2.40ch06:40458951..40471817+ go_terms:GO:0005524 functional_description:"MORC family CW-type zinc finger 3 (AHRD V1 **-- Q4VBZ9_HUMAN); contains Interpro domain(s) IPR003594 ATP-binding region, ATPase-like "	-	-	-	-	gi|460391773|ref|XP_004241493.1|/0/PREDICTED: MORC family CW-type zinc finger protein 3-like isoform X1 [Solanum lycopersicum]
Solyc06g071830.2.1		-1.21225			genomic_reference:SL2.40ch06 gene_region:40635147-40639478 transcript_region:SL2.40ch06:40635147..40639478- go_terms:GO:0030528,GO:0005515 functional_description:"BTB/POZ domain-containing protein (AHRD V1 **-- D2KTV8_LOTJA); contains Interpro domain(s) IPR000197 Zinc finger, TAZ-type "	K00517|1|7e-100|364|eus:EUTSA_v10010463mg|	GO:0043231//intracellular membrane-bounded organelle	GO:0000989//transcription factor activity, transcription factor binding;GO:0046914//transition metal ion binding;GO:0004468//lysine N-acetyltransferase activity, acting on acetyl phosphate as donor	GO:0006351//transcription, DNA-templated	gi|460391845|ref|XP_004241529.1|/0/PREDICTED: BTB/POZ and TAZ domain-containing protein 1 [Solanum lycopersicum]
Solyc06g068910.2.1		-1.13551			genomic_reference:SL2.40ch06 gene_region:39111671-39115135 transcript_region:SL2.40ch06:39111671..39115135+ go_terms:GO:0005515,GO:0004674 functional_description:"Receptor like kinase, RLK"	K04733|1|9e-87|322|dosa:Os01t0819100-01|interleukin-1 receptor-associated kinase 4 [EC:2.7.11.1];K04730|2|1e-75|285|cmo:103495768|interleukin-1 receptor-associated kinase 1 [EC:2.7.11.1]	-	-	-	gi|460392081|ref|XP_004241646.1|/0/PREDICTED: probable inactive receptor kinase At1g48480 [Solanum lycopersicum]
Solyc06g070910.2.1		-1.45758			genomic_reference:SL2.40ch06 gene_region:39942268-39944739 transcript_region:SL2.40ch06:39942268..39944739+ go_terms:GO:0003700 functional_description:"Transcription factor style2.1 (AHRD V1 **-* B6CG45_SOLPN); contains Interpro domain(s) IPR011598 Helix-loop-helix DNA-binding "	-	-	-	-	gi|460391937|ref|XP_004241574.1|/3.609e-22/PREDICTED: transcription factor PRE3 [Solanum lycopersicum]
Solyc06g072290.2.1		-3.12553			genomic_reference:SL2.40ch06 gene_region:40958256-40960367 transcript_region:SL2.40ch06:40958256..40960367+ functional_description:"Protein Kinase interacting protein (AHRD V1 ***- B6TI58_MAIZE); contains Interpro domain(s) IPR011684 KIP1-like "	-	-	-	-	gi|460393093|ref|XP_004242146.1|/0/PREDICTED: uncharacterized protein LOC101249654 [Solanum lycopersicum]
Solyc06g072330.2.1		-2.35966			genomic_reference:SL2.40ch06 gene_region:40995720-40997412 transcript_region:SL2.40ch06:40995720..40997412+ go_terms:GO:0001671 functional_description:"Mitochondrial import inner membrane translocase subunit TIM14 (AHRD V1 ***- B6T323_MAIZE); contains Interpro domain(s) IPR001623 Heat shock protein DnaJ, N-terminal "	K09539|1|6e-56|216|sly:101246149|DnaJ homolog subfamily C member 19	-	-	-	gi|460391730|ref|XP_004241472.1|/3.64447e-55/PREDICTED: mitochondrial import inner membrane translocase subunit TIM14-3-like [Solanum lycopersicum]
Solyc06g073080.2.1		-2.80199			genomic_reference:SL2.40ch06 gene_region:41407861-41410818 transcript_region:SL2.40ch06:41407861..41410818- go_terms:GO:0045431 functional_description:"Flavonol synthase/flavanone 3-hydroxylase (AHRD V1 **-* FLS_PETHY); contains Interpro domain(s) IPR005123 Oxoglutarate and iron-dependent oxygenase "	K00475|1|6e-52|205|fve:101300182|naringenin 3-dioxygenase [EC:1.14.11.9]	-	-	-	gi|460391637|ref|XP_004241427.1|/0/PREDICTED: naringenin,2-oxoglutarate 3-dioxygenase-like [Solanum lycopersicum]
Solyc06g066820.2.1		-1.51042			genomic_reference:SL2.40ch06 gene_region:38407328-38409938 transcript_region:SL2.40ch06:38407328..38409938+ go_terms:GO:0016491 functional_description:"Gibberellin 3-beta-hydroxylase (Fragment) (AHRD V1 ***- D9ZZW0_9FABA); contains Interpro domain(s) IPR005123 Oxoglutarate and iron-dependent oxygenase "	K04124|1|0.0|724|sly:543503|gibberellin 3-beta-dioxygenase [EC:1.14.11.15]	-	GO:0003824//catalytic activity	GO:0008152//metabolic process	gi|795881078|ref|NP_001233848.2|/0/Gibberellin 3-beta-hydroxylase 1 [Solanum lycopersicum]
Solyc06g065630.2.1		-3.33151			genomic_reference:SL2.40ch06 gene_region:37403377-37405689 transcript_region:SL2.40ch06:37403377..37405689+ go_terms:GO:0004497 functional_description:"Monooxygenase (AHRD V1 **** B5GNT3_STRCL); contains Interpro domain(s) IPR000103 Pyridine nucleotide-disulphide oxidoreductase, class-II "	K11816|1|0.0|848|sly:100037507|indole-3-pyruvate monooxygenase [EC:1.14.13.168]	-	GO:0000166//nucleotide binding;GO:0050662//coenzyme binding;GO:0016709//oxidoreductase activity, acting on paired donors, with incorporation or reduction of molecular oxygen, NAD(P)H as one donor, and incorporation of one atom of oxygen	GO:0008152//metabolic process	gi|350538441|ref|NP_001234343.1|/0/flavin monooxygenase-like protein [Solanum lycopersicum]
Solyc06g075670.1.1		-4.51928			evidence_code:10F1H1E1IEG genomic_reference:SL2.40ch06 gene_region:43410319-43410495 transcript_region:SL2.40ch06:43410319..43410495- functional_description:"MYB transcription factor (AHRD V1 ***- Q56UT4_ORYSJ); contains Interpro domain(s) IPR015495 Myb transcription factor "	K09422|1|6e-18|89.4|sly:101255305|myb proto-oncogene protein, plant	-	-	-	gi|970032352|ref|XP_015077480.1|/5.46635e-17/PREDICTED: transcription factor MYB48-like [Solanum pennellii]
Solyc06g075850.1.1		-1.04941			evidence_code:10F1H1E1IEG genomic_reference:SL2.40ch06 gene_region:43510972-43511283 transcript_region:SL2.40ch06:43510972..43511283- go_terms:GO:0043565 functional_description:"Histone H4 (AHRD V1 ***- B6T0P4_MAIZE); contains Interpro domain(s) IPR001951 Histone H4 "	K11254|1|6e-40|162|sot:102590298|histone H4	GO:0000785//chromatin;GO:0043231//intracellular membrane-bounded organelle	GO:0003676//nucleic acid binding	GO:0034728//nucleosome organization	gi|971575188|ref|XP_006361210.2|/4.99423e-39/PREDICTED: uncharacterized protein LOC102591967 [Solanum tuberosum]
Solyc06g075930.1.1		-1.24824			evidence_code:10F1H1E1IEG genomic_reference:SL2.40ch06 gene_region:43536123-43536434 transcript_region:SL2.40ch06:43536123..43536434- go_terms:GO:0005634,GO:0003677 functional_description:"Histone H4 (AHRD V1 ***- B6T0P4_MAIZE); contains Interpro domain(s) IPR001951 Histone H4 "	K11254|1|6e-40|162|sot:102590298|histone H4	GO:0000785//chromatin;GO:0043231//intracellular membrane-bounded organelle	GO:0003676//nucleic acid binding	GO:0034728//nucleosome organization	gi|971575188|ref|XP_006361210.2|/4.99423e-39/PREDICTED: uncharacterized protein LOC102591967 [Solanum tuberosum]
Solyc06g075960.1.1		-1.14609			evidence_code:10F1H1E1IEG genomic_reference:SL2.40ch06 gene_region:43541094-43541405 transcript_region:SL2.40ch06:43541094..43541405- go_terms:GO:0005634,GO:0003677 functional_description:"Histone H4 (AHRD V1 ***- B6T0P4_MAIZE); contains Interpro domain(s) IPR001951 Histone H4 "	K11254|1|6e-40|162|sot:102590298|histone H4	GO:0000785//chromatin;GO:0043231//intracellular membrane-bounded organelle	GO:0003676//nucleic acid binding	GO:0034728//nucleosome organization	gi|971575188|ref|XP_006361210.2|/4.99423e-39/PREDICTED: uncharacterized protein LOC102591967 [Solanum tuberosum]
Solyc06g076870.2.1		-7.22882			genomic_reference:SL2.40ch06 gene_region:44160488-44162942 transcript_region:SL2.40ch06:44160488..44162942- go_terms:GO:0005515,GO:0005507 functional_description:"60S acidic ribosomal protein P0 (AHRD V1 ***- D7LEE5_ARALY); contains Interpro domain(s) IPR001790 Ribosomal protein L10 "	K02941|1|4e-150|531|sly:101258269|large subunit ribosomal protein LP0	GO:0030529//intracellular ribonucleoprotein complex	GO:0016835//carbon-oxygen lyase activity;GO:0005198//structural molecule activity	GO:0022613//ribonucleoprotein complex biogenesis;GO:0006412//translation	gi|460391120|ref|XP_004241171.1|/3.04181e-149/PREDICTED: 60S acidic ribosomal protein P0-like [Solanum lycopersicum]
Solyc06g083410.2.1		-1.17932			genomic_reference:SL2.40ch06 gene_region:45104228-45107324 transcript_region:SL2.40ch06:45104228..45107324+ go_terms:GO:0005515 functional_description:"Os04g0376600 protein (Fragment) (AHRD V1 *--- C7J0T0_ORYSJ)"	-	-	-	-	gi|723711445|ref|XP_004242407.2|/0/PREDICTED: protein XRI1 isoform X2 [Solanum lycopersicum]
Solyc06g083480.2.1		-2.05739			genomic_reference:SL2.40ch06 gene_region:45169742-45171076 transcript_region:SL2.40ch06:45169742..45171076- go_terms:GO:0005515,GO:0004022 functional_description:"Short chain alcohol dehydrogenase-like (AHRD V1 **-* Q8LFZ4_ARATH); contains Interpro domain(s) IPR002347 Glucose/ribitol dehydrogenase "	K08081|1|4e-92|336|sly:101246937|tropinone reductase I [EC:1.1.1.206]	-	-	-	gi|723711871|ref|XP_004242400.2|/2.63098e-91/PREDICTED: tropinone reductase homolog [Solanum lycopersicum]
Solyc07g017370.1.1		-3.48543			evidence_code:10F0H1E0IEG genomic_reference:SL2.40ch07 gene_region:6873286-6876540 transcript_region:SL2.40ch07:6873286..6876540+ functional_description:"Serine/threonine-protein phosphatase 7 long form homolog (AHRD V1 *--- PPP7L_ARATH); contains Interpro domain(s) IPR019557 Aminotransferase-like, plant mobile domain "	K04460|1|9e-16|85.9|vvi:100251525|serine/threonine-protein phosphatase 5 [EC:3.1.3.16];K03178|2|1e-15|85.5|mtr:MTR_5g072460|ubiquitin-activating enzyme E1 [EC:6.2.1.45]	-	-	-	gi|970034093|ref|XP_015078353.1|/9.49314e-86/PREDICTED: serine/threonine-protein phosphatase 7 long form homolog [Solanum pennellii]
Solyc07g020800.2.1		-1.27177			genomic_reference:SL2.40ch07 gene_region:13554611-13557326 transcript_region:SL2.40ch07:13554611..13557326- go_terms:GO:0003924 functional_description:"Rac-like GTP-binding protein 4 (AHRD V1 **-- B6TYX5_MAIZE); contains Interpro domain(s) IPR003578 Ras small GTPase, Rho type "	K04392|1|5e-105|381|sot:102578267|Ras-related C3 botulinum toxin substrate 1	GO:0044464	GO:0032561//guanyl ribonucleotide binding	GO:0035556//intracellular signal transduction	gi|723713600|ref|XP_010323415.1|/4.15497e-106/PREDICTED: rac-like GTP-binding protein ARAC7 isoform X1 [Solanum lycopersicum]
Solyc06g082570.1.1		-2.17276			evidence_code:10F0H0E1IEG genomic_reference:SL2.40ch06 gene_region:44633411-44634247 transcript_region:SL2.40ch06:44633411..44634247- functional_description:"Unknown Protein (AHRD V1); contains Interpro domain(s) IPR011684 KIP1-like "	-	-	-	-	gi|460393765|ref|XP_004242479.1|/2.67494e-155/PREDICTED: uncharacterized protein LOC101244780 [Solanum lycopersicum]
Solyc06g074260.2.1		-1.41108			genomic_reference:SL2.40ch06 gene_region:42295490-42302447 transcript_region:SL2.40ch06:42295490..42302447- functional_description:"Genomic DNA chromosome 5 P1 clone MWD9 (AHRD V1 *-*- Q9FMQ8_ARATH); contains Interpro domain(s) IPR007608 Protein of unknown function DUF584 "	-	-	-	-	gi|723707641|ref|XP_010322440.1|/9.91702e-96/PREDICTED: uncharacterized protein LOC101253793 [Solanum lycopersicum]
Solyc06g074390.2.1		-1.41633			genomic_reference:SL2.40ch06 gene_region:42405732-42410059 transcript_region:SL2.40ch06:42405732..42410059+ go_terms:GO:0016627,GO:0080019 functional_description:"Fatty acyl coA reductase (AHRD V1 **** Q8L4M0_WHEAT); contains Interpro domain(s) IPR013120 Male sterility, NAD-binding "	K13356|1|0.0|975|sly:101250126|alcohol-forming fatty acyl-CoA reductase [EC:1.2.1.84]	-	GO:0016903//oxidoreductase activity, acting on the aldehyde or oxo group of donors	GO:0008152//metabolic process	gi|460391411|ref|XP_004241314.1|/0/PREDICTED: fatty acyl-CoA reductase 3 [Solanum lycopersicum]
Solyc07g049150.2.1		-1.04903			genomic_reference:SL2.40ch07 gene_region:56739469-56742552 transcript_region:SL2.40ch07:56739469..56742552- go_terms:GO:0005515,GO:0004525 functional_description:"Ribonuclease III family protein (AHRD V1 *-** D7MAI2_ARALY); contains Interpro domain(s) IPR000999 Ribonuclease III "	K11592|1|2e-31|136|crb:CARUB_v10016233mg|endoribonuclease Dicer [EC:3.1.26.-]	-	-	-	gi|723715987|ref|XP_010323858.1|/7.19662e-135/PREDICTED: ribonuclease 3-like protein 3 [Solanum lycopersicum]
Solyc07g049240.2.1		-1.42291			genomic_reference:SL2.40ch07 gene_region:56844299-56845615 transcript_region:SL2.40ch07:56844299..56845615+ go_terms:GO:0004601,GO:0005515 functional_description:"Peroxidase (AHRD V1 **** Q07445_SOLLC); contains Interpro domain(s) IPR002016 Haem peroxidase, plant/fungal/bacterial "	K00430|1|7e-177|620|sly:101246070|peroxidase [EC:1.11.1.7]	-	-	-	gi|460395915|ref|XP_004243525.1|/5.26507e-176/PREDICTED: peroxidase 3-like [Solanum lycopersicum]
Solyc06g074590.1.1		-1.87093			evidence_code:10F0H1E0IEG genomic_reference:SL2.40ch06 gene_region:42533734-42534145 transcript_region:SL2.40ch06:42533734..42534145+ go_terms:GO:0009507 functional_description:"Ycf2 (AHRD V1 *-*- A6YA57_9MAGN); contains Interpro domain(s) IPR008543 Chloroplast Ycf2 "	-	GO:0009532//plastid stroma	GO:0016462//pyrophosphatase activity;GO:0032559//adenyl ribonucleotide binding	-	gi|350996469|gb|AEQ36981.1|/6.08824e-16/hypothetical chloroplast RF2 (chloroplast) [Datura stramonium]
Solyc06g074790.1.1		-1.14476			evidence_code:10F1H1E1IEG genomic_reference:SL2.40ch06 gene_region:42712945-42713373 transcript_region:SL2.40ch06:42712945..42713373- go_terms:GO:0005515,GO:0003677 functional_description:"Histone H2B (AHRD V1 ***- Q2XTD8_SOLTU); contains Interpro domain(s) IPR000558 Histone H2B "	K11252|1|4e-43|173|sly:778282|histone H2B	GO:0000785//chromatin;GO:0043231//intracellular membrane-bounded organelle	GO:0003676//nucleic acid binding	GO:0034728//nucleosome organization	gi|971550318|ref|XP_015164197.1|/2.85816e-42/PREDICTED: histone H2B.1 [Solanum tuberosum]
Solyc07g041640.2.1		-2.22834			genomic_reference:SL2.40ch07 gene_region:51144656-51146005 transcript_region:SL2.40ch07:51144656..51146005- go_terms:GO:0005634 functional_description:"Growth-regulating factor 1 (AHRD V1 *--- Q6AWY8_ORYSJ); contains Interpro domain(s) IPR014977 WRC "	-	-	-	-	gi|460396307|ref|XP_004243717.1|/4.41716e-173/PREDICTED: growth-regulating factor 1-like [Solanum lycopersicum]
Solyc07g053700.2.1		-1.20994			genomic_reference:SL2.40ch07 gene_region:59455869-59458997 transcript_region:SL2.40ch07:59455869..59458997- go_terms:GO:0005783 functional_description:"Reticulon-like protein B17 (AHRD V1 *-*- RTNLQ_ARATH); contains Interpro domain(s) IPR003388 Reticulon "	K18999|1|6e-26|119|aly:ARALYDRAFT_332090|RNA polymerase II C-terminal domain phosphatase-like 3/4 [EC:3.1.3.16]	-	-	-	gi|723715325|ref|XP_010323753.1|/6.14117e-166/PREDICTED: reticulon-like protein B17 [Solanum lycopersicum]
Solyc07g053790.1.1		-1.49732			evidence_code:10F0H1E1IEG genomic_reference:SL2.40ch07 gene_region:59533047-59537878 transcript_region:SL2.40ch07:59533047..59537878+ go_terms:GO:0008017 functional_description:"Targeting protein for Xklp2 containing protein expressed (AHRD V1 *--- Q10Q22_ORYSJ); contains Interpro domain(s) IPR009675 Targeting for Xklp2 "	K16812|1|0.0|1387|sly:101265749|targeting protein for Xklp2	-	-	-	gi|723715301|ref|XP_010323749.1|/0/PREDICTED: protein TPX2 [Solanum lycopersicum]
Solyc07g053950.1.1		-1.05525			evidence_code:10F0H0E1IEG genomic_reference:SL2.40ch07 gene_region:59673972-59674514 transcript_region:SL2.40ch07:59673972..59674514- functional_description:"Unknown Protein (AHRD V1)"	-	-	-	-	gi|723715254|ref|XP_010323740.1|/1.06844e-83/PREDICTED: uncharacterized protein LOC104648387 [Solanum lycopersicum]
Solyc07g007860.1.1		-1.79872			evidence_code:10F0H1E0IEG genomic_reference:SL2.40ch07 gene_region:2542742-2543158 transcript_region:SL2.40ch07:2542742..2543158+ go_terms:GO:0008289 functional_description:"Proline rich protein (Fragment) (AHRD V1 ---- P93274_MALDO); contains Interpro domain(s) IPR013770 Plant lipid transfer protein and hydrophobic protein, helical "	K02883|1|1e-07|55.1|zma:103646289|large subunit ribosomal protein L18e	-	-	-	gi|970038851|ref|XP_015080759.1|/1.25997e-37/PREDICTED: 36.4 kDa proline-rich protein-like [Solanum pennellii]
Solyc09g065170.1.1		-3.29123			evidence_code:10F0H0E0IEG genomic_reference:SL2.40ch09 gene_region:58687977-58690987 transcript_region:SL2.40ch09:58687977..58690987+ functional_description:"Unknown Protein (AHRD V1)"	-	-	-	-	gi|723730408|ref|XP_010326374.1|/0/PREDICTED: uncharacterized protein LOC104649260 isoform X1 [Solanum lycopersicum]
Solyc09g059170.1.1		-1.87923			evidence_code:10F0H1E1IEG genomic_reference:SL2.40ch09 gene_region:49172213-49172944 transcript_region:SL2.40ch09:49172213..49172944- go_terms:GO:0047209 functional_description:"Anthocyanidin 3-O-glucosyltransferase (AHRD V1 **** B6SU01_MAIZE); contains Interpro domain(s) IPR002213 UDP-glucuronosyl/UDP-glucosyltransferase "	K17193|1|8e-58|223|cam:101506130|anthocyanidin 3-O-glucoside 2'''-O-xylosyltransferase [EC:2.4.2.51]	-	GO:0035251//UDP-glucosyltransferase activity	-	gi|970053632|ref|XP_015088450.1|/4.69593e-139/PREDICTED: anthocyanidin 3-O-glucosyltransferase-like [Solanum pennellii]
Solyc09g015170.2.1		-1.16968			genomic_reference:SL2.40ch09 gene_region:8151741-8154870 transcript_region:SL2.40ch09:8151741..8154870+ go_terms:GO:0005515,GO:0004674 functional_description:"Receptor like kinase, RLK"	K13415|1|3e-66|254|mus:103980973|protein brassinosteroid insensitive 1 [EC:2.7.10.1 2.7.11.1];K04733|5|9e-65|249|dosa:Os01t0819100-01|interleukin-1 receptor-associated kinase 4 [EC:2.7.11.1]	-	GO:0003824//catalytic activity	-	gi|460401585|ref|XP_004246299.1|/0/PREDICTED: probably inactive leucine-rich repeat receptor-like protein kinase IMK2 [Solanum lycopersicum]
Solyc08g080720.2.1		-1.04233			genomic_reference:SL2.40ch08 gene_region:61100501-61101420 transcript_region:SL2.40ch08:61100501..61101420- go_terms:GO:0045454 functional_description:"Selenoprotein H (AHRD V1 *-*- A8JGP7_CHLRE); contains Interpro domain(s) IPR011893 SelT/selW/selH selenoprotein "	-	-	-	-	gi|460400203|ref|XP_004245625.1|/6.51811e-64/PREDICTED: selenoprotein H-like [Solanum lycopersicum]
Solyc08g082630.2.1		-1.54844			genomic_reference:SL2.40ch08 gene_region:62527536-62531812 transcript_region:SL2.40ch08:62527536..62531812+ go_terms:GO:0003700 functional_description:"Auxin response factor 9 (AHRD V1 **** D7R605_SOLLC); contains Interpro domain(s) IPR010525 Auxin response factor "	K14486|1|0.0|1285|sly:100736445|auxin response factor	GO:0043231//intracellular membrane-bounded organelle	GO:0003676//nucleic acid binding;GO:0005515//protein binding	GO:0006351//transcription, DNA-templated;GO:0009755//hormone-mediated signaling pathway	gi|723723625|ref|XP_010325288.1|/0/PREDICTED: auxin response factor 9 isoform X1 [Solanum lycopersicum]
Solyc09g011540.2.1		-2.09265			genomic_reference:SL2.40ch09 gene_region:4835846-4836876 transcript_region:SL2.40ch09:4835846..4836876+ go_terms:GO:0004364 functional_description:"Glutathione S-transferase-like protein (AHRD V1 **** A8DUB0_SOLLC); contains Interpro domain(s) IPR004046 Glutathione S-transferase, C-terminal "	K00799|1|2e-125|448|sly:101267339|glutathione S-transferase [EC:2.5.1.18]	-	GO:0016765//transferase activity, transferring alkyl or aryl (other than methyl) groups	GO:0009755//hormone-mediated signaling pathway	gi|460401762|ref|XP_004246385.1|/1.6368e-124/PREDICTED: probable glutathione S-transferase [Solanum lycopersicum]
Solyc09g010840.1.1		-1.63507			evidence_code:10F1H1E1IEG genomic_reference:SL2.40ch09 gene_region:4148534-4149616 transcript_region:SL2.40ch09:4148534..4149616- go_terms:GO:0003700,GO:0042803 functional_description:"Myb family transcription factor (AHRD V1 **-* D1LXI9_9ROSI); contains Interpro domain(s) IPR015495 Myb transcription factor "	K09422|1|2e-173|608|sly:543604|myb proto-oncogene protein, plant	-	-	-	gi|807066279|ref|NP_001234276.2|/1.63548e-172/phantastica [Solanum lycopersicum]
Solyc09g011000.2.1		-1.1811			genomic_reference:SL2.40ch09 gene_region:4348605-4350188 transcript_region:SL2.40ch09:4348605..4350188- go_terms:GO:0055114 functional_description:"Laccase (AHRD V1 ***- O24042_LIRTU); contains Interpro domain(s) IPR011707 Multicopper oxidase, type 3 "	K05909|1|0.0|647|sly:101254231|laccase [EC:1.10.3.2]	-	-	-	gi|723727366|ref|XP_004246869.2|/0/PREDICTED: laccase-17-like [Solanum lycopersicum]
Solyc09g011060.2.1		-1.28457			genomic_reference:SL2.40ch09 gene_region:4389938-4393924 transcript_region:SL2.40ch09:4389938..4393924- go_terms:GO:0005515,GO:0016301 functional_description:"Receptor like protein kinase (AHRD V1 **** Q39139_ARATH); contains Interpro domain(s) IPR001220 Legume lectin, beta chain "	K04730|1|0.0|647|egu:105042692|interleukin-1 receptor-associated kinase 1 [EC:2.7.11.1]	-	-	-	gi|914726381|gb|AKV93711.1|/0/clade IV lectin receptor kinase [Solanum lycopersicum]
Solyc09g011260.1.1		-2.01465			evidence_code:10F0H1E0IEG genomic_reference:SL2.40ch09 gene_region:4592852-4594526 transcript_region:SL2.40ch09:4592852..4594526+ functional_description:"CHP-rich zinc finger protein-like (AHRD V1 *--- Q8H5Y9_ORYSJ); contains Interpro domain(s) IPR004146 DC1 "	K16219|1|2e-09|63.2|tcc:TCM_027003|protein N-terminal methyltransferase [EC:2.1.1.244];K03283|3|2e-08|60.1|cit:102617797|heat shock 70kDa protein 1/8;K06758|3|2e-08|60.1|cit:102617797|L1 cell adhesion molecule like protein	-	-	-	gi|723729057|ref|XP_004246862.2|/3.68991e-170/PREDICTED: uncharacterized protein LOC101250920 [Solanum lycopersicum]
Solyc09g006010.2.1		-1.97238			genomic_reference:SL2.40ch09 gene_region:685041-686018 transcript_region:SL2.40ch09:685041..686018+ go_terms:GO:0005576 functional_description:"Pathogenesis related protein PR-1 (AHRD V1 ***- Q9SC15_SOLTU); contains Interpro domain(s) IPR001283 Allergen V5/Tpx-1 related "	K13449|1|3e-64|245|sly:101265854|pathogenesis-related protein 1	-	-	-	gi|460402446|ref|XP_004246723.1|/1.92708e-63/PREDICTED: pathogenesis-related leaf protein 4-like [Solanum lycopersicum]
Solyc09g008560.2.1		-1.21009			genomic_reference:SL2.40ch09 gene_region:2048866-2052899 transcript_region:SL2.40ch09:2048866..2052899+ go_terms:GO:0016706,GO:0016682 functional_description:"1-aminocyclopropane-1-carboxylate oxidase (AHRD V1 **-- ACCO_MUSAC); contains Interpro domain(s) IPR005123 Oxoglutarate and iron-dependent oxygenase "	K06892|1|1e-58|228|smo:SELMODRAFT_452904|feruloyl-CoA ortho-hydroxylase [EC:1.14.11.-]	-	-	-	gi|460402186|ref|XP_004246595.1|/0/PREDICTED: feruloyl CoA ortho-hydroxylase 1 [Solanum lycopersicum]
Solyc08g029090.2.1		-1.26031			genomic_reference:SL2.40ch08 gene_region:22654683-22657391 transcript_region:SL2.40ch08:22654683..22657391+ go_terms:GO:0006355 functional_description:"B3 domain-containing protein At3g18960 (AHRD V1 *-*- Y3896_ARATH); contains Interpro domain(s) IPR003340 Transcriptional factor B3 "	K14328|1|3e-16|87.8|mtr:MTR_3g005510|regulator of nonsense transcripts 3	-	-	-	gi|460398701|ref|XP_004244892.1|/0/PREDICTED: uncharacterized protein LOC101264140 [Solanum lycopersicum]
Solyc07g043070.2.1		-1.42738			genomic_reference:SL2.40ch07 gene_region:53927784-53928564 transcript_region:SL2.40ch07:53927784..53928564+ functional_description:"Unknown Protein (AHRD V1)"	-	-	-	-	gi|970040513|ref|XP_015081647.1|/1.32967e-52/PREDICTED: uncharacterized protein LOC107025370 [Solanum pennellii]
Solyc07g054690.1.1		-1.49465			evidence_code:10F0H1E0IEG genomic_reference:SL2.40ch07 gene_region:60252879-60254300 transcript_region:SL2.40ch07:60252879..60254300- functional_description:"Unknown Protein (AHRD V1)"	-	-	-	-	gi|460396469|ref|XP_004243795.1|/0/PREDICTED: uncharacterized protein LOC101259172 [Solanum lycopersicum]
Solyc07g056460.2.1		-1.55605			genomic_reference:SL2.40ch07 gene_region:61616867-61618578 transcript_region:SL2.40ch07:61616867..61618578+ go_terms:GO:0004364 functional_description:"Glutathione S-transferase-like protein (AHRD V1 **** Q8GVD1_SOLLC); contains Interpro domain(s) IPR004046 Glutathione S-transferase, C-terminal "	K00799|1|4e-129|461|sly:101244597|glutathione S-transferase [EC:2.5.1.18]	-	GO:0016765//transferase activity, transferring alkyl or aryl (other than methyl) groups	GO:0009755//hormone-mediated signaling pathway	gi|460395243|ref|XP_004243194.1|/2.70111e-128/PREDICTED: probable glutathione S-transferase [Solanum lycopersicum]
Solyc07g055180.2.1		-2.18715			genomic_reference:SL2.40ch07 gene_region:60621946-60625746 transcript_region:SL2.40ch07:60621946..60625746+ go_terms:GO:0004672 functional_description:"Receptor protein kinase-like protein (AHRD V1 **** Q9LJU5_ARATH); contains Interpro domain(s) IPR002290 Serine/threonine protein kinase "	K04733|1|3e-180|632|tcc:TCM_001736|interleukin-1 receptor-associated kinase 4 [EC:2.7.11.1]	-	GO:0004672//protein kinase activity;GO:0032559//adenyl ribonucleotide binding	GO:0006464//cellular protein modification process	gi|460395412|ref|XP_004243277.1|/0/PREDICTED: PTI1-like tyrosine-protein kinase 2 [Solanum lycopersicum]
Solyc07g061750.2.1		-1.55435			genomic_reference:SL2.40ch07 gene_region:61932745-61935454 transcript_region:SL2.40ch07:61932745..61935454+ go_terms:GO:0005515 functional_description:"Ankyrin repeat family protein-like (AHRD V1 **-- Q6ERI3_ORYSJ); contains Interpro domain(s) IPR002110 Ankyrin "	K19626|1|7e-34|146|gmx:102660446|inversin;K10406|2|4e-17|90.5|mdm:103401215|kinesin family member C2/C3;K06694|3|2e-11|72.0|mus:103997360|26S proteasome non-ATPase regulatory subunit 10;K13118|4|1e-10|69.3|cre:CHLREDRAFT_17930|protein DGCR14;K15502|5|3e-09|64.7|mis:MICPUN_60802|serine/threonine-protein phosphatase 6 regulatory ankyrin repeat subunit A	-	-	-	gi|723719049|ref|XP_010324424.1|/0/PREDICTED: ankyrin-1-like isoform X3 [Solanum lycopersicum]
Solyc07g062440.1.1		-1.1642			evidence_code:10F0H1E0IEG genomic_reference:SL2.40ch07 gene_region:62405910-62407700 transcript_region:SL2.40ch07:62405910..62407700- functional_description:"Genomic DNA chromosome 3 TAC clone K15M2 (AHRD V1 ***- Q9LKB4_ARATH)"	-	-	-	-	gi|723718867|ref|XP_010324394.1|/0/PREDICTED: uncharacterized protein LOC104648569 [Solanum lycopersicum]
Solyc07g056060.2.1		-1.5074			genomic_reference:SL2.40ch07 gene_region:61273104-61281881 transcript_region:SL2.40ch07:61273104..61281881+ go_terms:GO:0005515 functional_description:"Genomic DNA chromosome 5 TAC clone K23F3 (AHRD V1 **-- Q9LK83_ARATH)"	-	-	-	-	gi|460396427|ref|XP_004243775.1|/0/PREDICTED: uncharacterized protein LOC101249938 [Solanum lycopersicum]
Solyc07g062840.2.1		-2.56986			genomic_reference:SL2.40ch07 gene_region:62708889-62711033 transcript_region:SL2.40ch07:62708889..62711033+ go_terms:GO:0003700 functional_description:"NAC domain protein IPR003441 (AHRD V1 ***- B9N1D6_POPTR); contains Interpro domain(s) IPR003441 No apical meristem (NAM) protein "	K13126|1|6e-13|75.9|fve:101312606|polyadenylate-binding protein;K05941|2|1e-09|65.1|mdm:103435918|glutathione gamma-glutamylcysteinyltransferase [EC:2.3.2.15];K00162|3|5e-07|56.2|obr:102719045|pyruvate dehydrogenase E1 component beta subunit [EC:1.2.4.1]	-	GO:0003676//nucleic acid binding	-	gi|350536593|ref|NP_001234254.1|/1.13949e-172/NO APICAL MERISTEM [Solanum lycopersicum]
Solyc07g063210.2.1		-1.08345			genomic_reference:SL2.40ch07 gene_region:62965105-62967055 transcript_region:SL2.40ch07:62965105..62967055+ go_terms:GO:0005199 functional_description:"Expansin S2 (AHRD V1 ***- Q39626_CUCSA); contains Interpro domain(s) IPR002963 Expansin "	-	GO:0044464	-	-	gi|460397338|ref|XP_004244224.1|/9.32238e-153/PREDICTED: expansin-A12 [Solanum lycopersicum]
Solyc07g056330.2.1		-1.28682			genomic_reference:SL2.40ch07 gene_region:61527121-61530768 transcript_region:SL2.40ch07:61527121..61530768+ go_terms:GO:0042803 functional_description:"Ribose-phosphate pyrophosphokinase 4 (AHRD V1 ***- D7LJE3_ARALY); contains Interpro domain(s) IPR005946 Phosphoribosyl pyrophosphokinase "	K00948|1|1e-14|81.6|mus:103976993|ribose-phosphate pyrophosphokinase [EC:2.7.6.1]	-	-	-	gi|460395262|ref|XP_004243203.1|/0/PREDICTED: ribose-phosphate pyrophosphokinase 4-like isoform X1 [Solanum lycopersicum]
Solyc07g063770.2.1		-1.31186			genomic_reference:SL2.40ch07 gene_region:63352575-63356278 transcript_region:SL2.40ch07:63352575..63356278+ go_terms:GO:0019199,GO:0004674 functional_description:"Serine/threonine kinase receptor (AHRD V1 **** Q7DMS5_BRANA); contains Interpro domain(s) IPR002290 Serine/threonine protein kinase "	K04733|1|4e-159|562|pop:POPTR_0001s43900g|interleukin-1 receptor-associated kinase 4 [EC:2.7.11.1];K04730|3|1e-129|464|pop:POPTR_0044s00230g|interleukin-1 receptor-associated kinase 1 [EC:2.7.11.1]	-	-	-	gi|723718503|ref|XP_010324340.1|/0/PREDICTED: G-type lectin S-receptor-like serine/threonine-protein kinase At4g27290 [Solanum lycopersicum]
Solyc07g063850.2.1		-1.43606			genomic_reference:SL2.40ch07 gene_region:63428545-63430873 transcript_region:SL2.40ch07:63428545..63430873+ go_terms:GO:0010279 functional_description:"Indole-3-acetic acid-amido synthetase GH3.8 (AHRD V1 **** B6U4E2_MAIZE); contains Interpro domain(s) IPR004993 GH3 auxin-responsive promoter "	K14487|1|0.0|1207|sly:101262636|auxin responsive GH3 gene family	-	-	-	gi|460397224|ref|XP_004244168.1|/0/PREDICTED: indole-3-acetic acid-amido synthetase GH3.6 [Solanum lycopersicum]
Solyc07g064990.2.1		-2.12153			genomic_reference:SL2.40ch07 gene_region:64155555-64158080 transcript_region:SL2.40ch07:64155555..64158080- go_terms:GO:0051749,GO:0008757 functional_description:"S-adenosyl-L-methionine salicylic acid carboxyl methyltransferase-like protein (AHRD V1 **** Q8LAR1_ARATH); contains Interpro domain(s) IPR005299 SAM dependent carboxyl methyltransferase "	K18848|1|0.0|763|sly:101263921|indole-3-acetate O-methyltransferase [EC:2.1.1.278]	-	GO:0008757//S-adenosylmethionine-dependent methyltransferase activity	GO:0006730//one-carbon metabolic process	gi|460397058|ref|XP_004244085.1|/0/PREDICTED: indole-3-acetate O-methyltransferase 1 [Solanum lycopersicum]
Solyc07g065210.2.1		-1.32252			genomic_reference:SL2.40ch07 gene_region:64289272-64295444 transcript_region:SL2.40ch07:64289272..64295444- go_terms:GO:0008574 functional_description:"Kinesin motor family protein (AHRD V1 *-** D7LAW5_ARALY); contains Interpro domain(s) IPR010544 Kinesin-related "	K10400|1|0.0|1995|sly:543644|kinesin family member 15	GO:0015630//microtubule cytoskeleton	GO:0003774//motor activity;GO:0032559//adenyl ribonucleotide binding	GO:0007017//microtubule-based process	gi|350535000|ref|NP_001234426.1|/0/kinesin related protein [Solanum lycopersicum]
Solyc07g065410.1.1		-4.9485			evidence_code:10F0H0E1IEG genomic_reference:SL2.40ch07 gene_region:64402753-64403058 transcript_region:SL2.40ch07:64402753..64403058+ functional_description:"Unknown Protein (AHRD V1)"	-	-	-	-	gi|970040622|ref|XP_015081698.1|/1.27495e-50/PREDICTED: uncharacterized protein LOC107025426 [Solanum pennellii]
Solyc07g065530.1.1		-1.71365			evidence_code:10F1H0E1IEG genomic_reference:SL2.40ch07 gene_region:64476247-64476837 transcript_region:SL2.40ch07:64476247..64476837+ functional_description:"Unknown Protein (AHRD V1)"	-	-	-	-	gi|460397023|ref|XP_004244068.1|/4.10537e-32/PREDICTED: flocculation protein FLO11-like [Solanum lycopersicum]
Solyc08g005430.2.1		-1.0993			genomic_reference:SL2.40ch08 gene_region:317215-320529 transcript_region:SL2.40ch08:317215..320529+ go_terms:GO:0005634 functional_description:"Growth-regulating factor 4 (AHRD V1 **-- Q6ZIK5_ORYSJ); contains Interpro domain(s) IPR014977 WRC "	-	-	-	-	gi|723719321|ref|XP_010324483.1|/4.80846e-169/PREDICTED: growth-regulating factor 4-like isoform X1 [Solanum lycopersicum]
Solyc07g066040.1.1		-1.44039			evidence_code:10F0H1E1IEG genomic_reference:SL2.40ch07 gene_region:64812287-64812961 transcript_region:SL2.40ch07:64812287..64812961+ functional_description:"Unknown Protein (AHRD V1)"	-	-	-	-	gi|460396904|ref|XP_004244010.1|/4.58786e-111/PREDICTED: uncharacterized protein LOC101266240 [Solanum lycopersicum]
Solyc07g066050.2.1		-1.94768			genomic_reference:SL2.40ch07 gene_region:64813077-64813711 transcript_region:SL2.40ch07:64813077..64813711+ functional_description:"Unknown Protein (AHRD V1)"	-	-	-	-	-
Solyc08g065420.2.1		-1.48899			genomic_reference:SL2.40ch08 gene_region:50637099-50639226 transcript_region:SL2.40ch08:50637099..50639226+ go_terms:GO:0005634,GO:0006355,GO:0045449 functional_description:"BEL1-like homeodomain protein 3 (AHRD V1 *--- BLH3_ARATH); contains Interpro domain(s) IPR006563 POX "	K16670|1|6e-38|159|bdi:100844103|homeobox protein Meis2;K15613|2|1e-25|119|pmum:103332542|homeobox protein Meis1	-	-	-	gi|970043536|ref|XP_015083171.1|/0/PREDICTED: homeobox protein ATH1 [Solanum pennellii]
Solyc08g065440.2.1		-1.23729			genomic_reference:SL2.40ch08 gene_region:50677503-50681942 transcript_region:SL2.40ch08:50677503..50681942- functional_description:"Os01g0600300 protein (Fragment) (AHRD V1 *-*- Q0JLH4_ORYSJ)"	-	-	-	-	gi|723722415|ref|XP_010325042.1|/0/PREDICTED: uncharacterized protein LOC101261644 [Solanum lycopersicum]
Solyc08g014300.2.1		-1.4741			genomic_reference:SL2.40ch08 gene_region:4000950-4003880 transcript_region:SL2.40ch08:4000950..4003880+ go_terms:GO:0005515 functional_description:"FAM136A (AHRD V1 ***- B5XEE9_SALSA); contains Interpro domain(s) IPR008560 Protein of unknown function DUF842, eukaryotic "	-	-	-	-	gi|460398428|ref|XP_004244761.1|/1.15629e-70/PREDICTED: protein FAM136A [Solanum lycopersicum]
Solyc08g041700.1.1		-1.56586			evidence_code:10F0H1E1IEG genomic_reference:SL2.40ch08 gene_region:26772360-26773568 transcript_region:SL2.40ch08:26772360..26773568- functional_description:"F-box domain containing protein (AHRD V1 ***- B6TDX7_MAIZE); contains Interpro domain(s) IPR001810 Cyclin-like F-box "	-	-	-	-	gi|460398793|ref|XP_004244936.1|/0/PREDICTED: uncharacterized protein LOC101259656 [Solanum lycopersicum]
Solyc08g042030.1.1		-1.21412			evidence_code:10F0H1E1IEG genomic_reference:SL2.40ch08 gene_region:28817061-28822907 transcript_region:SL2.40ch08:28817061..28822907+ go_terms:GO:0007018 functional_description:"Kinesin family protein (AHRD V1 *-*- C0NBI1_AJECG); contains Interpro domain(s) IPR001752 Kinesin, motor region "	K10401|1|0.0|1251|sly:101263440|kinesin family member 18/19	-	-	-	gi|723721115|ref|XP_010324882.1|/0/PREDICTED: kinesin-like protein KIF22-A isoform X11 [Solanum lycopersicum]
Solyc08g006790.2.1		-1.38849			genomic_reference:SL2.40ch08 gene_region:1346646-1348052 transcript_region:SL2.40ch08:1346646..1348052- go_terms:GO:0009055 functional_description:"Early nodulin-55-1 (Fragment) (AHRD V1 *--- NO551_SOYBN); contains Interpro domain(s) IPR003245 Plastocyanin-like "	-	-	-	-	gi|460397943|ref|XP_004244524.1|/1.26246e-95/PREDICTED: early nodulin-like protein 3 [Solanum lycopersicum]
Solyc08g062340.2.1		-4.64163			genomic_reference:SL2.40ch08 gene_region:48122173-48122945 transcript_region:SL2.40ch08:48122173..48122945- go_terms:GO:0051082 functional_description:"Class II small heat shock protein Le-HSP17.6 (AHRD V1 ***- Q96489_SOLLC); contains Interpro domain(s) IPR002068 Heat shock protein Hsp20 "	K13993|1|4e-75|281|sly:543572|HSP20 family protein	GO:0044424	-	GO:0050896//response to stimulus	gi|854283336|ref|NP_001234130.2|/2.61005e-74/cytosolic class II small heat shock protein HCT2 [Solanum lycopersicum]
Solyc08g065800.1.1		-1.44465			evidence_code:10F0H0E1IEG genomic_reference:SL2.40ch08 gene_region:51314942-51317785 transcript_region:SL2.40ch08:51314942..51317785- functional_description:"Unknown Protein (AHRD V1)"	K15601|1|0.0|796|sly:101244102|lysine-specific demethylase 3 [EC:1.14.11.-]	-	-	-	gi|723722482|ref|XP_010325053.1|/0/PREDICTED: uncharacterized protein LOC101244102 isoform X2 [Solanum lycopersicum]
Solyc08g067230.2.1		-7.98299			genomic_reference:SL2.40ch08 gene_region:53468785-53473402 transcript_region:SL2.40ch08:53468785..53473402+ go_terms:GO:0003677 functional_description:"MADS box transcription factor (AHRD V1 ***- A7LK41_POPDE); contains Interpro domain(s) IPR002100 Transcription factor, MADS-box "	K09264|1|2e-117|422|sly:101265756|MADS-box transcription factor, plant	GO:0043231//intracellular membrane-bounded organelle	GO:0003677//DNA binding;GO:0001071//nucleic acid binding transcription factor activity	GO:0006351//transcription, DNA-templated;GO:0032501//multicellular organismal process	gi|460399345|ref|XP_004245202.1|/1.04706e-116/PREDICTED: floral homeotic protein FBP1 [Solanum lycopersicum]
Solyc09g083380.2.1		-1.02779			genomic_reference:SL2.40ch09 gene_region:64424218-64425294 transcript_region:SL2.40ch09:64424218..64425294- go_terms:GO:0005634,GO:0000786 functional_description:"Histone H1 (AHRD V1 *-*- B6TC95_MAIZE); contains Interpro domain(s) IPR005818 Histone H1/H5 "	K11275|1|1e-22|107|sly:101245495|histone H1/5	GO:0043229//intracellular organelle	-	-	gi|970054065|ref|XP_015088663.1|/7.30169e-22/PREDICTED: histone H1-like [Solanum pennellii]
Solyc09g084470.2.1		-2.19967			genomic_reference:SL2.40ch09 gene_region:64530297-64531705 transcript_region:SL2.40ch09:64530297..64531705+ go_terms:GO:0009611 functional_description:"Proteinase inhibitor I (AHRD V1 ***- Q43648_SOLTU); contains Interpro domain(s) IPR000864 Proteinase inhibitor I13, potato inhibitor I "	-	-	GO:0016787//hydrolase activity;GO:0004866//endopeptidase inhibitor activity	GO:0006950//response to stress;GO:0051346//negative regulation of hydrolase activity	gi|822092793|ref|NP_001295870.1|/9.27268e-57/wound-induced proteinase inhibitor 1 precursor [Solanum lycopersicum]
Solyc08g067940.2.1		-1.76149			genomic_reference:SL2.40ch08 gene_region:54210984-54212844 transcript_region:SL2.40ch08:54210984..54212844+ functional_description:"Unknown Protein (AHRD V1)"	-	-	-	-	gi|970046183|ref|XP_015084591.1|/3.47256e-51/PREDICTED: uncharacterized protein LOC107028051 [Solanum pennellii]
Solyc08g068850.2.1		-2.73697			genomic_reference:SL2.40ch08 gene_region:55141195-55143483 transcript_region:SL2.40ch08:55141195..55143483- functional_description:"Proton pump interactor 1 (AHRD V1 ***- D5L6G0_SOLTU)"	-	-	-	-	gi|460399529|ref|XP_004245291.1|/5.36371e-111/PREDICTED: uncharacterized protein LOC101268894 isoform X1 [Solanum lycopersicum]
Solyc09g090320.1.1		-1.07662			evidence_code:10F0H1E1IEG genomic_reference:SL2.40ch09 gene_region:65183225-65187280 transcript_region:SL2.40ch09:65183225..65187280- go_terms:GO:0007018 functional_description:"Kinesin like protein (AHRD V1 *-*- O23291_ARATH); contains Interpro domain(s) IPR001752 Kinesin, motor region "	K10398|1|0.0|1717|sot:102582662|kinesin family member 11	-	-	-	gi|460404930|ref|XP_004247931.1|/0/PREDICTED: kinesin-II 95 kDa subunit [Solanum lycopersicum]
Solyc08g075240.2.1		-1.57225			genomic_reference:SL2.40ch08 gene_region:56537027-56542613 transcript_region:SL2.40ch08:56537027..56542613+ go_terms:GO:0009055,GO:0046577 functional_description:"Glucose-methanol-choline oxidoreductase (AHRD V1 ***- D6TF66_9CHLR); contains Interpro domain(s) IPR012400 Long-chain fatty alcohol dehydrogenase "	K17756|1|0.0|1531|sly:101255616|long-chain-alcohol oxidase [EC:1.1.3.20]	-	-	-	gi|460401007|ref|XP_004246021.1|/0/PREDICTED: long-chain-alcohol oxidase FAO4A-like [Solanum lycopersicum]
Solyc10g017990.1.1		-7.65105			evidence_code:10F0H1E1IEG genomic_reference:SL2.40ch10 gene_region:6240910-6244930 transcript_region:SL2.40ch10:6240910..6244930- go_terms:GO:0019139,GO:0008131 functional_description:"Cytokinin oxidase/dehydrogenase 2 (AHRD V1 *-** C0LPA7_SOLTU); contains Interpro domain(s) IPR015345 Cytokinin dehydrogenase 1, FAD and cytokinin binding "	K00279|1|0.0|773|sly:101255039|cytokinin dehydrogenase [EC:1.5.99.12]	-	GO:0016645//oxidoreductase activity, acting on the CH-NH group of donors;GO:0050662//coenzyme binding	GO:0006725//cellular aromatic compound metabolic process	gi|723735848|ref|XP_010327375.1|/0/PREDICTED: cytokinin dehydrogenase 3-like [Solanum lycopersicum]
Solyc08g075950.1.1		-1.25724			evidence_code:10F0H1E1IEG genomic_reference:SL2.40ch08 gene_region:57194678-57198271 transcript_region:SL2.40ch08:57194678..57198271- go_terms:GO:0005634 functional_description:"Growth-regulating factor 3 (AHRD V1 **-- B9VHC2_ORYSI); contains Interpro domain(s) IPR014977 WRC "	K15601|1|1e-06|54.7|sbi:SORBI_01g035540|lysine-specific demethylase 3 [EC:1.14.11.-]	-	-	-	gi|723725807|ref|XP_004246199.2|/0/PREDICTED: growth-regulating factor 4-like [Solanum lycopersicum]
Solyc08g077940.1.1		-5.52356			evidence_code:10F0H1E1IEG genomic_reference:SL2.40ch08 gene_region:58996460-58999573 transcript_region:SL2.40ch08:58996460..58999573- go_terms:GO:0005634 functional_description:"Histone-lysine N-methyltransferase-like protein (AHRD V1 *-*- Q6ZJS5_ORYSJ); contains Interpro domain(s) IPR003105 SRA-YDG "	K11420|1|0.0|2111|sly:101255419|euchromatic histone-lysine N-methyltransferase [EC:2.1.1.43]	-	-	-	gi|723725250|ref|XP_004246167.2|/0/PREDICTED: histone-lysine N-methyltransferase, H3 lysine-9 specific SUVH8-like [Solanum lycopersicum]
Solyc08g078520.2.1		-1.37197			genomic_reference:SL2.40ch08 gene_region:59461187-59468560 transcript_region:SL2.40ch08:59461187..59468560+ functional_description:"Os03g0859900 protein (Fragment) (AHRD V1 *--- Q0DLK3_ORYSJ); contains Interpro domain(s) IPR006869 Protein of unknown function DUF547 "	-	-	-	-	gi|460400509|ref|XP_004245777.1|/0/PREDICTED: uncharacterized protein LOC101258981 [Solanum lycopersicum]
Solyc08g078640.1.1		-1.82808			evidence_code:10F0H1E1IEG genomic_reference:SL2.40ch08 gene_region:59566520-59570592 transcript_region:SL2.40ch08:59566520..59570592- go_terms:GO:0030599 functional_description:"Pectinesterase (AHRD V1 **** D7MP41_ARALY); contains Interpro domain(s) IPR000070 Pectinesterase, catalytic "	K01051|1|3e-99|362|smo:SELMODRAFT_165098|pectinesterase [EC:3.1.1.11]	-	-	-	gi|460400489|ref|XP_004245767.1|/0/PREDICTED: probable pectinesterase 68 [Solanum lycopersicum]
Solyc08g078700.2.1		-3.97693			genomic_reference:SL2.40ch08 gene_region:59635844-59637072 transcript_region:SL2.40ch08:59635844..59637072+ functional_description:"Heat shock protein 22 (AHRD V1 ***- Q27JQ0_METAN); contains Interpro domain(s) IPR002068 Heat shock protein Hsp20 "	K13993|1|7e-78|291|sly:543507|HSP20 family protein	-	-	-	gi|350539261|ref|NP_001233872.1|/5.06374e-77/mitochondrial small heat shock protein [Solanum lycopersicum]
Solyc10g018780.1.1		-2.13815			evidence_code:10F0H1E0IEG genomic_reference:SL2.40ch10 gene_region:10145378-10146530 transcript_region:SL2.40ch10:10145378..10146530- go_terms:GO:0005634 functional_description:"Squamosa promoter binding protein 1 (AHRD V1 *-*- Q1MU24_PHYPA); contains Interpro domain(s) IPR004333 Transcription factor, SBP-box "	K13415|1|3e-18|92.8|mdm:103401427|protein brassinosteroid insensitive 1 [EC:2.7.10.1 2.7.11.1]	-	-	-	gi|460406187|ref|XP_004248549.1|/9.74997e-135/PREDICTED: squamosa promoter-binding-like protein 8 [Solanum lycopersicum]
Solyc08g078950.2.1		-1.1783			genomic_reference:SL2.40ch08 gene_region:59776836-59782323 transcript_region:SL2.40ch08:59776836..59782323+ go_terms:GO:0042936 functional_description:"Nitrate transporter (AHRD V1 **** Q852P7_TOBAC); contains Interpro domain(s) IPR000109 TGF-beta receptor, type I/II extracellular region "	K14638|1|0.0|1060|sot:102606337|solute carrier family 15 (peptide/histidine transporter), member 3/4	GO:0031224//intrinsic component of membrane	-	GO:0015833//peptide transport	gi|460400447|ref|XP_004245746.1|/0/PREDICTED: protein NRT1/ PTR FAMILY 6.3-like [Solanum lycopersicum]
Solyc08g079100.2.1		-1.27284			genomic_reference:SL2.40ch08 gene_region:59908783-59911941 transcript_region:SL2.40ch08:59908783..59911941- go_terms:GO:0005515,GO:0003700 functional_description:"CRABS CLAW (Fragment) (AHRD V1 **-- Q5EMM8_GOSHI); contains Interpro domain(s) IPR006780 YABBY protein "	-	-	GO:0003676//nucleic acid binding	-	gi|460400429|ref|XP_004245737.1|/8.25488e-103/PREDICTED: protein YABBY 4 isoform X1 [Solanum lycopersicum]
Solyc08g079600.2.1		-2.24082			genomic_reference:SL2.40ch08 gene_region:60265217-60266636 transcript_region:SL2.40ch08:60265217..60266636+ functional_description:"Os02g0448600 protein (Fragment) (AHRD V1 **-- Q0E1G8_ORYSJ)"	-	-	-	-	gi|460400355|ref|XP_004245700.1|/6.95758e-66/PREDICTED: uncharacterized protein At4g22758-like [Solanum lycopersicum]
Solyc10g051140.1.1		-3.08017			evidence_code:10F0H1E0IEG genomic_reference:SL2.40ch10 gene_region:47041862-47051854 transcript_region:SL2.40ch10:47041862..47051854- functional_description:"Genomic DNA chromosome 5 P1 clone MTE17 (AHRD V1 ***- Q9FJ71_ARATH)"	-	-	-	-	gi|723736354|ref|XP_010327441.1|/0/PREDICTED: uncharacterized protein LOC101265782 [Solanum lycopersicum]
Solyc08g080400.1.1		-1.11289			evidence_code:10F0H1E1IEG genomic_reference:SL2.40ch08 gene_region:60850338-60852377 transcript_region:SL2.40ch08:60850338..60852377- go_terms:GO:0003700 functional_description:"GRAS family transcription factor (Fragment) (AHRD V1 *--* B1Q3B1_BRACM); contains Interpro domain(s) IPR005202 GRAS transcription factor "	K14494|1|2e-58|227|csv:101213450|DELLA protein	-	-	-	gi|460400243|ref|XP_004245645.1|/0/PREDICTED: scarecrow-like protein 28 [Solanum lycopersicum]
Solyc09g075360.2.1		-1.1349			genomic_reference:SL2.40ch09 gene_region:62584484-62587919 transcript_region:SL2.40ch09:62584484..62587919+ go_terms:GO:0008810 functional_description:"Endoglucanase 1 (AHRD V1 ***- B6U0P7_MAIZE); contains Interpro domain(s) IPR008928 Six-hairpin glycosidase-like IPR012341 Six-hairpin glycosidase IPR018221 Glycoside hydrolase, family 9, active site IPR001701 Glycoside hydrolase, family 9 "	K01179|1|1e-165|584|egu:105035544|endoglucanase [EC:3.2.1.4]	-	GO:0004553//hydrolase activity, hydrolyzing O-glycosyl compounds	GO:0044238//primary metabolic process	gi|350539021|ref|NP_001234882.1|/0/endo-1,4-beta-glucanase precursor [Solanum lycopersicum]
Solyc09g075550.2.1		-1.27216			genomic_reference:SL2.40ch09 gene_region:62738261-62743099 transcript_region:SL2.40ch09:62738261..62743099+ go_terms:GO:0016759 functional_description:"Cellulose synthase-like D6 (AHRD V1 **** Q09HT5_PHYPA); contains Interpro domain(s) IPR005150 Cellulose synthase "	K00770|1|0.0|2263|sly:101262856|1,4-beta-D-xylan synthase [EC:2.4.2.24]	GO:0031224//intrinsic component of membrane	GO:0016759//cellulose synthase activity	GO:0045229//external encapsulating structure organization;GO:0009250//glucan biosynthetic process	gi|460403826|ref|XP_004247387.1|/0/PREDICTED: cellulose synthase-like protein D5 [Solanum lycopersicum]
Solyc09g092690.2.1		-1.16154			genomic_reference:SL2.40ch09 gene_region:67003834-67008091 transcript_region:SL2.40ch09:67003834..67008091+ go_terms:GO:0005528 functional_description:"Peptidyl-prolyl cis-trans isomerase (AHRD V1 ***- Q86M29_BRUMA); contains Interpro domain(s) IPR001179 Peptidyl-prolyl cis-trans isomerase, FKBP-type "	K09571|1|0.0|1004|sly:101255537|FK506-binding protein 4/5 [EC:5.2.1.8]	-	-	-	gi|460404883|ref|XP_004247908.1|/0/PREDICTED: 70 kDa peptidyl-prolyl isomerase-like [Solanum lycopersicum]
Solyc09g097760.2.1		-2.88509			genomic_reference:SL2.40ch09 gene_region:67058433-67059363 transcript_region:SL2.40ch09:67058433..67059363- functional_description:"Glycine rich protein (AHRD V1 *-*- Q94CG1_TOBAC); contains Interpro domain(s) IPR010800 Glycine rich "	K08472|1|6e-08|58.5|cam:101503406|mlo protein;K03006|2|2e-06|53.5|olu:OSTLU_26100|DNA-directed RNA polymerase II subunit RPB1 [EC:2.7.7.6]	-	-	-	gi|460405135|ref|XP_004248032.1|/1.05182e-76/PREDICTED: glycine-rich protein DC9.1-like [Solanum lycopersicum]
Solyc09g074300.1.1		-1.15131			evidence_code:10F1H1E1IEG genomic_reference:SL2.40ch09 gene_region:61585603-61586031 transcript_region:SL2.40ch09:61585603..61586031+ go_terms:GO:0003684 functional_description:"Histone H2A (AHRD V1 ***- B9REZ0_RICCO); contains Interpro domain(s) IPR002119 Histone H2A "	K11251|1|1e-64|244|sly:101264975|histone H2A	GO:0000785//chromatin;GO:0043231//intracellular membrane-bounded organelle	GO:0003676//nucleic acid binding	GO:0034728//nucleosome organization	gi|460404012|ref|XP_004247479.1|/7.72955e-64/PREDICTED: histone H2AX-like [Solanum lycopersicum]
Solyc09g074780.2.1		-1.47872			genomic_reference:SL2.40ch09 gene_region:62085904-62089680 transcript_region:SL2.40ch09:62085904..62089680+ go_terms:GO:0005622 functional_description:"Zinc finger protein (AHRD V1 **-- Q764N7_MALDO); contains Interpro domain(s) IPR007087 Zinc finger, C2H2-type "	K12309|1|2e-83|310|tcc:TCM_029045|beta-galactosidase [EC:3.2.1.23]	-	-	-	gi|460404138|ref|XP_004247541.1|/0/PREDICTED: zinc finger protein NUTCRACKER-like [Solanum lycopersicum]
Solyc09g062970.1.1		-1.69722			evidence_code:10F0H0E1IEG genomic_reference:SL2.40ch09 gene_region:56474520-56474792 transcript_region:SL2.40ch09:56474520..56474792+ functional_description:"Unknown Protein (AHRD V1)"	-	-	-	-	-
Solyc09g062980.1.1		-2.84267			evidence_code:10F0H0E0IEG genomic_reference:SL2.40ch09 gene_region:56485975-56486304 transcript_region:SL2.40ch09:56485975..56486304+ functional_description:"Unknown Protein (AHRD V1)"	-	-	-	-	-
Solyc09g064230.1.1		-1.42626			evidence_code:10F0H1E0IEG genomic_reference:SL2.40ch09 gene_region:56978066-56981191 transcript_region:SL2.40ch09:56978066..56981191+ functional_description:"Phosphoribosylanthranilate transferase (Fragment) (AHRD V1 *--- Q43085_PEA); contains Interpro domain(s) IPR013583 Phosphoribosyltransferase C-terminal, plant "	-	-	-	-	gi|460403660|ref|XP_004247307.1|/0/PREDICTED: uncharacterized protein LOC101253421 [Solanum lycopersicum]
Solyc09g064920.2.1		-1.012			genomic_reference:SL2.40ch09 gene_region:58041266-58046595 transcript_region:SL2.40ch09:58041266..58046595- go_terms:GO:0005634,GO:0045449 functional_description:"BHLH transcription factor (AHRD V1 *-*- B6U846_MAIZE); contains Interpro domain(s) IPR011598 Helix-loop-helix DNA-binding "	-	-	-	-	gi|460403344|ref|XP_004247151.1|/2.17195e-147/PREDICTED: transcription factor UNE12-like isoform X1 [Solanum lycopersicum]
Solyc10g078440.1.1		-1.72422			evidence_code:10F0H0E1IEG genomic_reference:SL2.40ch10 gene_region:59592591-59593016 transcript_region:SL2.40ch10:59592591..59593016+ functional_description:"Unknown Protein (AHRD V1); contains Interpro domain(s) IPR008889 VQ "	-	-	-	-	gi|460407391|ref|XP_004249136.1|/4.11284e-65/PREDICTED: uncharacterized protein LOC101268236 [Solanum lycopersicum]
Solyc10g079100.1.1		-1.15824			evidence_code:10F1H0E1IEG genomic_reference:SL2.40ch10 gene_region:60043082-60043255 transcript_region:SL2.40ch10:60043082..60043255- functional_description:"Unknown Protein (AHRD V1)"	-	-	-	-	-
Solyc10g079730.1.1		-1.08529			evidence_code:10F0H1E1IEG genomic_reference:SL2.40ch10 gene_region:60549132-60561529 transcript_region:SL2.40ch10:60549132..60561529- go_terms:GO:0005634,GO:0005488 functional_description:"Condensin complex subunit 1 (AHRD V1 ***- B9H949_POPTR); contains Interpro domain(s) IPR007673 Non-SMC condensin subunit, XCAP-D2/Cnd1 "	K06677|1|0.0|2453|sly:101258510|condensin complex subunit 1	GO:0043231//intracellular membrane-bounded organelle	-	GO:0051276//chromosome organization;GO:0000087//mitotic M phase	gi|723738339|ref|XP_010312109.1|/0/PREDICTED: condensin complex subunit 1 [Solanum lycopersicum]
Solyc10g080880.1.1		-1.00349			evidence_code:10F0H1E0IEG genomic_reference:SL2.40ch10 gene_region:61385693-61388452 transcript_region:SL2.40ch10:61385693..61388452- go_terms:GO:0016021 functional_description:"Auxin efflux carrier (AHRD V1 ***- D6RT09_SOLLC); contains Interpro domain(s) IPR014024 Auxin efflux carrier, subgroup "	K13947|1|0.0|1162|sly:100527971|auxin efflux carrier family	GO:0031224//intrinsic component of membrane	-	GO:0006810//transport	gi|350535621|ref|NP_001234204.1|/0/auxin efflux facilitator SlPIN7 [Solanum lycopersicum]
Solyc10g080950.1.1		-1.48039			evidence_code:10F0H1E1IEG genomic_reference:SL2.40ch10 gene_region:61460663-61463015 transcript_region:SL2.40ch10:61460663..61463015+ go_terms:GO:0005634 functional_description:"Cyclin B-like protein (AHRD V1 ***- Q5U8T5_9SOLA); contains Interpro domain(s) IPR014400 Cyclin, A/B/D/E "	K05868|1|0.0|759|sly:101248926|cyclin B;K02220|3|2e-125|449|csv:101217210|G2/mitotic-specific cyclin 1/2	-	-	GO:0009987//cellular process	gi|460407770|ref|XP_004249323.1|/0/PREDICTED: G2/mitotic-specific cyclin S13-7-like [Solanum lycopersicum]
Solyc10g076370.1.1		-4.11894			evidence_code:10F0H1E1IEG genomic_reference:SL2.40ch10 gene_region:58660798-58662015 transcript_region:SL2.40ch10:58660798..58662015+ go_terms:GO:0003677,GO:0006355 functional_description:"Ethylene-responsive transcription factor 13 (AHRD V1 *-*- ERF99_ARATH); contains Interpro domain(s) IPR001471 Pathogenesis-related transcriptional factor and ERF, DNA-binding "	K09286|1|1e-30|134|crb:CARUB_v10001099mg|EREBP-like factor	-	-	-	gi|723737723|ref|XP_010327719.1|/0/PREDICTED: dehydration-responsive element-binding protein 2A-like [Solanum lycopersicum]
Solyc10g080050.1.1		-1.28764			evidence_code:10F0H1E0IEG genomic_reference:SL2.40ch10 gene_region:60779511-60780278 transcript_region:SL2.40ch10:60779511..60780278+ functional_description:"Plant-specific domain TIGR01570 family protein (AHRD V1 ***- B6TX93_MAIZE); contains Interpro domain(s) IPR006460 Protein of unknown function DUF617, plant "	-	-	-	-	gi|460407636|ref|XP_004249257.1|/1.13843e-146/PREDICTED: protein MIZU-KUSSEI 1-like [Solanum lycopersicum]
Solyc10g081930.1.1		-2.90454			evidence_code:10F1H0E1IEG genomic_reference:SL2.40ch10 gene_region:62194247-62194984 transcript_region:SL2.40ch10:62194247..62194984+ functional_description:"Unknown Protein (AHRD V1)"	-	-	-	-	gi|460407941|ref|XP_004249407.1|/4.41662e-137/PREDICTED: uncharacterized protein LOC101248826 [Solanum lycopersicum]
Solyc10g083440.1.1		-1.7436			evidence_code:10F0H1E1IEG genomic_reference:SL2.40ch10 gene_region:62568900-62570243 transcript_region:SL2.40ch10:62568900..62570243+ go_terms:GO:0080043 functional_description:"UDP flavonoid 3-O-glucosyltransferase (Fragment) (AHRD V1 **** B5AIT4_IPOTF); contains Interpro domain(s) IPR002213 UDP-glucuronosyl/UDP-glucosyltransferase "	K12930|1|1e-114|414|pop:POPTR_0013s12310g|anthocyanidin 3-O-glucosyltransferase [EC:2.4.1.115];K10757|3|4e-111|402|brp:103851079|flavonol 3-O-glucosyltransferase [EC:2.4.1.91];K13269|5|8e-107|387|sly:101268117|kaempferol 3-O-beta-D-galactosyltransferase [EC:2.4.1.234]	-	GO:0035251//UDP-glucosyltransferase activity	-	gi|460408022|ref|XP_004249447.1|/0/PREDICTED: anthocyanidin 3-O-glucosyltransferase-like [Solanum lycopersicum]
Solyc09g098420.1.1		-2.9542			evidence_code:10F0H1E1IEG genomic_reference:SL2.40ch09 gene_region:67507878-67511690 transcript_region:SL2.40ch09:67507878..67511690+ go_terms:GO:0004675 functional_description:"Receptor like kinase, RLK"	K13415|1|2e-142|508|sly:101261320|protein brassinosteroid insensitive 1 [EC:2.7.10.1 2.7.11.1]	-	-	-	gi|460405145|ref|XP_004248037.1|/0/PREDICTED: leucine-rich repeat receptor protein kinase EXS-like [Solanum lycopersicum]
Solyc10g005740.1.1		-2.4185			evidence_code:10F0H1E0IEG genomic_reference:SL2.40ch10 gene_region:594548-599358 transcript_region:SL2.40ch10:594548..599358- go_terms:GO:0005215 functional_description:"SEC14 cytosolic factor family protein (AHRD V1 **-- D7KN07_ARALY); contains Interpro domain(s) IPR001251 Cellular retinaldehyde-binding/triple function, C-terminal "	-	-	-	-	gi|723734953|ref|XP_010327218.1|/0/PREDICTED: phosphatidylinositol/phosphatidylcholine transfer protein SFH13-like isoform X2 [Solanum lycopersicum]
Solyc10g007800.2.1		-4.02554			genomic_reference:SL2.40ch10 gene_region:2025768-2027379 transcript_region:SL2.40ch10:2025768..2027379+ functional_description:"Meiosis 5 (AHRD V1 *-*- B6T5X0_MAIZE)"	-	-	-	-	gi|723734325|ref|XP_004248209.2|/6.64289e-45/PREDICTED: protodermal factor 1-like [Solanum lycopersicum]
Solyc10g007830.1.1		-3.32193			evidence_code:10F0H1E0IEG genomic_reference:SL2.40ch10 gene_region:2039278-2040606 transcript_region:SL2.40ch10:2039278..2040606+ go_terms:GO:0005515 functional_description:"LRR receptor-like serine/threonine-protein kinase, RLP"	K13420|1|2e-31|137|cic:CICLE_v10018646mg|LRR receptor-like serine/threonine-protein kinase FLS2 [EC:2.7.11.1]	-	-	-	gi|460405487|ref|XP_004248207.1|/0/PREDICTED: protein TOO MANY MOUTHS [Solanum lycopersicum]
Solyc10g008210.2.1		-1.11182			genomic_reference:SL2.40ch10 gene_region:2325581-2332352 transcript_region:SL2.40ch10:2325581..2332352+ go_terms:GO:0008017 functional_description:"Os07g0507200 protein (Fragment) (AHRD V1 *-*- C7J530_ORYSJ); contains Interpro domain(s) IPR009675 Targeting for Xklp2 "	K16812|1|0.0|1537|sly:101260876|targeting protein for Xklp2	-	-	-	gi|723734196|ref|XP_010327080.1|/0/PREDICTED: protein TPX2-like isoform X2 [Solanum lycopersicum]
Solyc10g008320.1.1		-1.00356			evidence_code:10F1H1E1IEG genomic_reference:SL2.40ch10 gene_region:2464074-2464700 transcript_region:SL2.40ch10:2464074..2464700- functional_description:"Unknown Protein (AHRD V1)"	-	-	-	-	gi|723734152|ref|XP_010327073.1|/1.10677e-81/PREDICTED: uncharacterized protein LOC104649465 [Solanum lycopersicum]
Solyc10g008910.1.1		-1.44702			evidence_code:10F1H1E1IEG genomic_reference:SL2.40ch10 gene_region:2935607-2936017 transcript_region:SL2.40ch10:2935607..2936017+ go_terms:GO:0042802 functional_description:"Histone H3 (AHRD V1 ***- D8L9K7_WHEAT); contains Interpro domain(s) IPR000164 Histone H3 "	K11253|1|9e-60|228|atr:18422868|histone H3	GO:0000785//chromatin;GO:0043231//intracellular membrane-bounded organelle	GO:0003676//nucleic acid binding	GO:0034728//nucleosome organization	gi|992271660|gb|KXG31833.1|/7.64313e-59/hypothetical protein SORBI_003G065000, partial [Sorghum bicolor]
Solyc10g086340.1.1		-1.14946			evidence_code:10F0H1E1IEG genomic_reference:SL2.40ch10 gene_region:64522523-64529356 transcript_region:SL2.40ch10:64522523..64529356+ go_terms:GO:0007018 functional_description:"Kinesin-5 (AHRD V1 ***- D2V727_NAEGR); contains Interpro domain(s) IPR001752 Kinesin, motor region "	K10398|1|0.0|1840|sly:101268334|kinesin family member 11	-	GO:0003774//motor activity;GO:0000166//nucleotide binding	-	gi|460408244|ref|XP_004249556.1|/0/PREDICTED: probable 125 kDa kinesin-related protein [Solanum lycopersicum]
Solyc11g006230.1.1		-2.96424			evidence_code:10F0H0E1IEG genomic_reference:SL2.40ch11 gene_region:981174-984561 transcript_region:SL2.40ch11:981174..984561- functional_description:"Calcium-responsive transactivator (AHRD V1 *--- CREST_XENLA); contains Interpro domain(s) IPR007726 SSXT "	-	-	-	-	gi|460408983|ref|XP_004249920.1|/7.04709e-56/PREDICTED: GRF1-interacting factor 1-like [Solanum lycopersicum]
Solyc11g006310.1.1		-7.03342			evidence_code:10F0H1E0IEG genomic_reference:SL2.40ch11 gene_region:1027550-1030800 transcript_region:SL2.40ch11:1027550..1030800- functional_description:"GEX1 (Fragment) (AHRD V1 ***- Q49L63_ARATH)"	K18171|1|1e-148|527|cic:CICLE_v10011340mg|COX assembly mitochondrial protein 1;K01213|3|6e-72|272|pmum:103329211|galacturan 1,4-alpha-galacturonidase [EC:3.2.1.67];K00760|4|6e-06|53.5|obr:102711807|hypoxanthine phosphoribosyltransferase [EC:2.4.2.8]	-	-	-	gi|723740663|ref|XP_004250460.2|/0/PREDICTED: protein GAMETE EXPRESSED 1 [Solanum lycopersicum]
Solyc11g007410.1.1		-1.03096			evidence_code:10F1H0E1IEG genomic_reference:SL2.40ch11 gene_region:1742314-1742739 transcript_region:SL2.40ch11:1742314..1742739- functional_description:"Receptor-like protein kinase (AHRD V1 *-*- Q9M575_ORYSA)"	K04730|1|3e-17|87.4|sot:102587279|interleukin-1 receptor-associated kinase 1 [EC:2.7.11.1]	-	-	-	gi|723741015|ref|XP_004249993.2|/2.40001e-81/PREDICTED: glycerophosphodiester phosphodiesterase protein kinase domain-containing GDPDL2-like [Solanum lycopersicum]
Solyc06g006020.1.1	-2.88866	-1.23078			evidence_code:10F0H1E0IEG genomic_reference:SL2.40ch06 gene_region:1036961-1040075 transcript_region:SL2.40ch06:1036961..1040075- go_terms:GO:0004675 functional_description:"Receptor like kinase, RLK"	K13420|1|0.0|637|sot:102581898|LRR receptor-like serine/threonine-protein kinase FLS2 [EC:2.7.11.1]	-	-	-	gi|723704754|ref|XP_010321913.1|/0/PREDICTED: probable LRR receptor-like serine/threonine-protein kinase At3g47570 [Solanum lycopersicum]
Solyc06g007180.2.1	-1.46714	-1.08675			genomic_reference:SL2.40ch06 gene_region:1237837-1242525 transcript_region:SL2.40ch06:1237837..1242525- go_terms:GO:0004066,GO:0042803 functional_description:"Asparagine synthase (Glutamine-hydrolyzing) (AHRD V1 **** A9EDI4_9FLAO); contains Interpro domain(s) IPR006426 Asparagine synthase, glutamine-hydrolyzing "	K01953|1|0.0|1182|sly:543875|asparagine synthase (glutamine-hydrolysing) [EC:6.3.5.4]	-	-	-	gi|1000232056|ref|NP_001306778.1|/0/asparagine synthetase [Solanum lycopersicum]
Solyc05g054890.2.1	-1.23792	-1.1481			genomic_reference:SL2.40ch05 gene_region:63838739-63841441 transcript_region:SL2.40ch05:63838739..63841441+ go_terms:GO:0017127 functional_description:"ABC transporter G family member 1 (AHRD V1 **** AB1G_ARATH); contains Interpro domain(s) IPR013525 ABC-2 type transporter "	K05681|1|3e-89|330|ppp:PHYPADRAFT_41350|ATP-binding cassette, subfamily G (WHITE), member 2	GO:0044464	GO:0017111//nucleoside-triphosphatase activity;GO:0015604//organic phosphonate transmembrane transporter activity;GO:0032559//adenyl ribonucleotide binding	GO:0009207	gi|970027523|ref|XP_015075061.1|/0/PREDICTED: ABC transporter G family member 6 [Solanum pennellii]
Solyc07g056470.2.1	-1.78276	-1.01838			genomic_reference:SL2.40ch07 gene_region:61620028-61623442 transcript_region:SL2.40ch07:61620028..61623442+ go_terms:GO:0004364,GO:0043295 functional_description:"Glutathione S-transferase-like protein (AHRD V1 **** Q8GVD1_SOLLC); contains Interpro domain(s) IPR004046 Glutathione S-transferase, C-terminal "	K00799|1|8e-140|498|sly:101245181|glutathione S-transferase [EC:2.5.1.18]	-	GO:0016765//transferase activity, transferring alkyl or aryl (other than methyl) groups	GO:0009755//hormone-mediated signaling pathway	gi|460395247|ref|XP_004243196.1|/5.90646e-139/PREDICTED: probable glutathione S-transferase [Solanum lycopersicum]
Solyc09g082690.2.1	-1.2822	-1.29316			genomic_reference:SL2.40ch09 gene_region:63807170-63809227 transcript_region:SL2.40ch09:63807170..63809227- go_terms:GO:0016168 functional_description:"Early light-induced protein 7 (AHRD V1 ***- B2BJD6_RHOCT)"	-	-	-	-	gi|998069116|ref|NP_001307185.1|/1.93133e-81/superoxide dismutase [Solanum lycopersicum]
Solyc09g082240.2.1	-1.51326	-1.56986			genomic_reference:SL2.40ch09 gene_region:63446343-63448369 transcript_region:SL2.40ch09:63446343..63448369+ go_terms:GO:0008999 functional_description:"Ribosomal-protein-alanine N-acetyltransferase (AHRD V1 *-** D3FS71_BACPE); contains Interpro domain(s) IPR000182 GCN5-related N-acetyltransferase "	-	-	-	-	gi|460404204|ref|XP_004247574.1|/1.53996e-114/PREDICTED: uncharacterized protein LOC101247959 [Solanum lycopersicum]
Solyc11g007430.1.1	-2.76553	-2.80735			evidence_code:10F1H0E1IEG genomic_reference:SL2.40ch11 gene_region:1747760-1748176 transcript_region:SL2.40ch11:1747760..1748176- functional_description:"Stress-induced receptor-like kinase (AHRD V1 *-*- C6FF75_SOYBN)"	K04730|1|4e-18|90.1|sot:102587279|interleukin-1 receptor-associated kinase 1 [EC:2.7.11.1]	-	-	-	gi|970060602|ref|XP_015057070.1|/2.28029e-63/PREDICTED: glycerophosphodiester phosphodiesterase protein kinase domain-containing GDPDL2-like [Solanum pennellii]
Solyc03g044900.2.1	-1.44879	-1.1872			genomic_reference:SL2.40ch03 gene_region:14746177-14747185 transcript_region:SL2.40ch03:14746177..14747185- go_terms:GO:0005509 functional_description:"Calmodulin-like protein 41 (AHRD V1 ***- B6T5H7_MAIZE); contains Interpro domain(s) IPR011992 EF-Hand type "	K13448|1|7e-79|294|sly:101253669|calcium-binding protein CML	-	-	-	gi|460377813|ref|XP_004234682.1|/4.9784e-78/PREDICTED: probable calcium-binding protein CML41 [Solanum lycopersicum]
Solyc03g097670.2.1	-1.02106	-1.24003			genomic_reference:SL2.40ch03 gene_region:53436068-53446094 transcript_region:SL2.40ch03:53436068..53446094- go_terms:GO:0005524 functional_description:"ATP binding protein (AHRD V1 **-- D7LS09_ARALY); contains Interpro domain(s) IPR003594 ATP-binding region, ATPase-like "	K17592|1|0.0|3355|sly:104646477|sacsin	-	-	-	gi|723683877|ref|XP_010318320.1|/0/PREDICTED: uncharacterized protein LOC104646477 [Solanum lycopersicum]
Solyc12g042600.1.1	-1.54641	-2.83193			evidence_code:10F0H1E1IEG genomic_reference:SL2.40ch12 gene_region:43397046-43398934 transcript_region:SL2.40ch12:43397046..43398934- go_terms:GO:0008152 functional_description:"UDP-glucosyltransferase family 1 protein (AHRD V1 ***- C6KI43_CITSI); contains Interpro domain(s) IPR002213 UDP-glucuronosyl/UDP-glucosyltransferase "	K13496|1|0.0|963|sly:101257246|UDP-glucosyl transferase 73C [EC:2.4.1.-]	-	-	-	gi|460413878|ref|XP_004252303.1|/0/PREDICTED: UDP-glycosyltransferase 73C1-like [Solanum lycopersicum]
Solyc01g086670.2.1	-1.60384	-2.06167			genomic_reference:SL2.40ch01 gene_region:73393687-73394299 transcript_region:SL2.40ch01:73393687..73394299- functional_description:"Unknown Protein (AHRD V1)"	-	-	-	-	-
Solyc01g107820.2.1	-1.34295	-1.11304			genomic_reference:SL2.40ch01 gene_region:86993487-86995355 transcript_region:SL2.40ch01:86993487..86995355- go_terms:GO:0080044 functional_description:"UDP-glucosyltransferase family 1 protein (AHRD V1 **** C6KI43_CITSI); contains Interpro domain(s) IPR002213 UDP-glucuronosyl/UDP-glucosyltransferase "	K13496|1|1e-131|471|atr:18438282|UDP-glucosyl transferase 73C [EC:2.4.1.-]	-	GO:0016757//transferase activity, transferring glycosyl groups	-	gi|460369829|ref|XP_004230759.1|/0/PREDICTED: scopoletin glucosyltransferase [Solanum lycopersicum]
Solyc00g026160.2.1			1.29307		genomic_reference:SL2.40ch00 gene_region:12327999-12331963 transcript_region:SL2.40ch00:12327999..12331963+ go_terms:GO:0000293 functional_description:"Ferric reductase oxidase (AHRD V1 **** D6RVS5_HORVU); contains Interpro domain(s) IPR013121 Ferric reductase, NAD binding "	K13447|1|3e-15|84.3|aly:ARALYDRAFT_492327|respiratory burst oxidase [EC:1.6.3.- 1.11.1.-]	-	-	-	gi|723754262|ref|XP_004253331.2|/0/PREDICTED: ferric reduction oxidase 4 [Solanum lycopersicum]
Solyc01g005900.2.1			1.32665		genomic_reference:SL2.40ch01 gene_region:590446-594307 transcript_region:SL2.40ch01:590446..594307- go_terms:GO:0016020,GO:0016747 functional_description:"Transferase family protein (AHRD V1 **-- D7KCY6_ARALY); contains Interpro domain(s) IPR002293 Amino acid/polyamine transporter I "	K15400|1|3e-18|92.8|cam:101506221|omega-hydroxypalmitate O-feruloyl transferase [EC:2.3.1.188]	-	-	-	gi|460366097|ref|XP_004228929.1|/2.47548e-100/PREDICTED: taxadien-5-alpha-ol O-acetyltransferase-like [Solanum lycopersicum]
Solyc01g006660.1.1			1.08519		evidence_code:10F0H1E1IEG genomic_reference:SL2.40ch01 gene_region:1249071-1255565 transcript_region:SL2.40ch01:1249071..1255565- go_terms:GO:0004252 functional_description:"Subtilisin-like serine protease (AHRD V1 **-* Q8LAE1_ARATH); contains Interpro domain(s) IPR015500 Peptidase S8, subtilisin-related "	K18443|1|4e-111|402|rcu:RCOM_0732470|golgi-specific brefeldin A-resistance guanine nucleotide exchange factor 1;K11267|2|2e-26|121|mtr:MTR_091s0011|sister chromatid cohesion protein PDS5;K13199|3|3e-07|58.2|mtr:MTR_7g081660|plasminogen activator inhibitor 1 RNA-binding protein	-	-	-	gi|723655747|ref|XP_004228919.2|/0/PREDICTED: CO(2)-response secreted protease-like [Solanum lycopersicum]
Solyc01g007000.2.1			1.17304		genomic_reference:SL2.40ch01 gene_region:1567768-1569141 transcript_region:SL2.40ch01:1567768..1569141+ go_terms:GO:0004842 functional_description:"U-box domain-containing protein (AHRD V1 ***- D7LU64_ARALY); contains Interpro domain(s) IPR003613 U box domain "	K01876|1|8e-20|99.0|egr:104440434|aspartyl-tRNA synthetase [EC:6.1.1.12];K08332|2|3e-17|90.5|smo:SELMODRAFT_61948|vacuolar protein 8;K10260|4|2e-14|81.3|cre:CHLREDRAFT_205525|F-box and WD-40 domain protein 7	-	-	-	gi|460365615|ref|XP_004228696.1|/0/PREDICTED: E3 ubiquitin-protein ligase PUB22-like [Solanum lycopersicum]
Solyc01g007500.2.1			1.28011		genomic_reference:SL2.40ch01 gene_region:1869602-1871620 transcript_region:SL2.40ch01:1869602..1871620+ go_terms:GO:0009523,GO:0016020 functional_description:"Photosystem II CP47 chlorophyll apoprotein (AHRD V1 ***- D3WBA3_9BORA); contains Interpro domain(s) IPR017486 Photosystem II, PsbB "	K02704|1|0.0|1036|sot:4099870|photosystem II CP47 chlorophyll apoprotein	GO:0009521;GO:0031224//intrinsic component of membrane;GO:0009534//chloroplast thylakoid	GO:0046906//tetrapyrrole binding	GO:0051234//establishment of localization;GO:0006464//cellular protein modification process;GO:0022900//electron transport chain	gi|527209892|gb|EPS74501.1|/0/hypothetical protein M569_00218, partial [Genlisea aurea]
Solyc01g066290.2.1			1.0629		genomic_reference:SL2.40ch01 gene_region:66311659-66312264 transcript_region:SL2.40ch01:66311659..66312264- functional_description:"Unknown Protein (AHRD V1)"	-	-	-	-	-
Solyc01g066910.2.1			1.49174		genomic_reference:SL2.40ch01 gene_region:67569761-67570354 transcript_region:SL2.40ch01:67569761..67570354+ go_terms:GO:0008289,GO:0005319 functional_description:"PVR3-like protein (AHRD V1 ***- B6TYX6_MAIZE); contains Interpro domain(s) IPR003612 Plant lipid transfer protein/seed storage/trypsin-alpha amylase inhibitor "	-	-	-	GO:0010876//lipid localization	gi|969999689|ref|XP_015084229.1|/5.52289e-45/PREDICTED: putative lipid-transfer protein DIR1 [Solanum pennellii]
Solyc01g079970.2.1			2.00804		genomic_reference:SL2.40ch01 gene_region:71623965-71625400 transcript_region:SL2.40ch01:71623965..71625400+ go_terms:GO:0006508 functional_description:"Xylanase inhibitor (Fragment) (AHRD V1 **-- Q53IQ3_WHEAT); contains Interpro domain(s) IPR001461 Peptidase A1 "	K00924|1|1e-09|65.1|ath:AT5G22850|;K01381|5|2e-06|54.7|smo:SELMODRAFT_13348|saccharopepsin [EC:3.4.23.25]	-	-	-	gi|460367140|ref|XP_004229433.1|/0/PREDICTED: basic 7S globulin-like [Solanum lycopersicum]
Solyc01g080460.2.1			1.05844		genomic_reference:SL2.40ch01 gene_region:72206073-72214485 transcript_region:SL2.40ch01:72206073..72214485+ go_terms:GO:0050242,GO:0016310,GO:0005524,GO:0003824 functional_description:"Pyruvate phosphate dikinase (AHRD V1 ***- Q84N32_SORBI); contains Interpro domain(s) IPR010121 Pyruvate, phosphate dikinase "	K01006|1|0.0|1899|sly:101267346|pyruvate, orthophosphate dikinase [EC:2.7.9.1]	-	-	-	gi|723658980|ref|XP_010322950.1|/0/PREDICTED: pyruvate, phosphate dikinase, chloroplastic [Solanum lycopersicum]
Solyc01g080900.2.1			1.09135		genomic_reference:SL2.40ch01 gene_region:72751511-72755773 transcript_region:SL2.40ch01:72751511..72755773+ go_terms:GO:0051777 functional_description:"Cytochrome P450"	K04123|1|0.0|1020|sly:101252522|ent-kaurenoic acid hydroxylase [EC:1.14.13.79]	-	-	-	gi|460367293|ref|XP_004229509.1|/0/PREDICTED: ent-kaurenoic acid oxidase 2-like isoform X1 [Solanum lycopersicum]
Solyc01g091320.2.1			1.17921		genomic_reference:SL2.40ch01 gene_region:76721907-76724984 transcript_region:SL2.40ch01:76721907..76724984- go_terms:GO:0080065 functional_description:"Sterol 4-alpha-methyl-oxidase 2 (AHRD V1 **** D7KH21_ARALY); contains Interpro domain(s) IPR006694 Fatty acid hydroxylase "	K14423|1|3e-173|608|sly:104649012|4,4-dimethyl-9beta,19-cyclopropylsterol-4alpha-methyl oxidase [EC:1.14.13.72]	GO:0031224//intrinsic component of membrane	GO:0046914//transition metal ion binding;GO:0003824//catalytic activity	GO:0006631//fatty acid metabolic process	gi|723660662|ref|XP_010325726.1|/2.32597e-172/PREDICTED: methylsterol monooxygenase 1-1-like [Solanum lycopersicum]
Solyc01g094380.2.1			1.31416		genomic_reference:SL2.40ch01 gene_region:77653952-77658616 transcript_region:SL2.40ch01:77653952..77658616+ functional_description:"Glycosyltransferase CAZy family GT90 (Fragment) (AHRD V1 **-- D8SQN9_SELML); contains Interpro domain(s) IPR008539 Protein of unknown function DUF821, CAP10-like "	K13667|1|0.0|783|sot:102588445|protein glucosyltransferase [EC:2.4.1.-]	-	-	-	gi|723661001|ref|XP_010326254.1|/0/PREDICTED: O-glucosyltransferase rumi-like [Solanum lycopersicum]
Solyc01g094910.2.1			1.72792		genomic_reference:SL2.40ch01 gene_region:78075479-78078751 transcript_region:SL2.40ch01:78075479..78078751- go_terms:GO:0000293 functional_description:"Ferric reductase oxidase (AHRD V1 **-* D6RVS5_HORVU); contains Interpro domain(s) IPR013121 Ferric reductase, NAD binding "	K13447|1|7e-20|100|vvi:100266386|respiratory burst oxidase [EC:1.6.3.- 1.11.1.-]	GO:0031224//intrinsic component of membrane	GO:0046914//transition metal ion binding;GO:0050662//coenzyme binding;GO:0050664//oxidoreductase activity, acting on NAD(P)H, oxygen as acceptor	GO:0008152//metabolic process	gi|929981603|ref|NP_001234329.2|/0/ferric-chelate reductase [Solanum lycopersicum]
Solyc01g100600.2.1			1.21589		genomic_reference:SL2.40ch01 gene_region:82339251-82342726 transcript_region:SL2.40ch01:82339251..82342726- functional_description:"Kelch domain-containing protein 3 (AHRD V1 *--- B0W5R4_CULQU); contains Interpro domain(s) IPR015915 Kelch-type beta propeller "	K10408|1|3e-20|100|cre:CHLREDRAFT_130849|dynein heavy chain, axonemal;K15450|2|5e-20|100|cic:CICLE_v10018338mg|tRNA wybutosine-synthesizing protein 3 [EC:2.1.1.282]	-	-	-	gi|460370916|ref|XP_004231294.1|/0/PREDICTED: acyl-CoA-binding domain-containing protein 5-like [Solanum lycopersicum]
Solyc01g105590.2.1			1.24903		genomic_reference:SL2.40ch01 gene_region:85479590-85480992 transcript_region:SL2.40ch01:85479590..85480992- go_terms:GO:0016740 functional_description:"Hydroxycinnamoyl CoA quinate transferase (AHRD V1 **-* Q70G33_TOBAC); contains Interpro domain(s) IPR003480 Transferase "	K13065|1|0.0|821|sly:101055589|shikimate O-hydroxycinnamoyltransferase [EC:2.3.1.133]	-	-	-	gi|525314076|ref|NP_001266200.1|/0/AT3 protein [Solanum lycopersicum]
Solyc01g106200.1.1			1.37189		evidence_code:10F0H1E0IEG genomic_reference:SL2.40ch01 gene_region:85910651-85912004 transcript_region:SL2.40ch01:85910651..85912004- go_terms:GO:0055085 functional_description:"Oligopeptide transporter 4 (AHRD V1 ***- B6U8Q5_MAIZE); contains Interpro domain(s) IPR004813 Oligopeptide transporter OPT superfamily "	-	-	-	-	gi|460371078|ref|XP_004231372.1|/7.56573e-90/PREDICTED: oligopeptide transporter 4 [Solanum lycopersicum]
Solyc02g031900.1.1			1.26148		evidence_code:10F0H1E0IEG genomic_reference:SL2.40ch02 gene_region:17855256-17855534 transcript_region:SL2.40ch02:17855256..17855534- go_terms:GO:0006468 functional_description:"Kinase family protein (AHRD V1 ***- D7LHR9_ARALY); contains Interpro domain(s) IPR001245 Tyrosine protein kinase "	K04422|1|9e-12|68.9|rcu:RCOM_0220640|mitogen-activated protein kinase kinase kinase 13 [EC:2.7.11.25]	-	-	-	gi|970009530|ref|XP_015065649.1|/6.76107e-31/PREDICTED: uncharacterized protein LOC107010902 [Solanum pennellii]
Solyc01g111430.2.1			1.20324		genomic_reference:SL2.40ch01 gene_region:89439240-89441617 transcript_region:SL2.40ch01:89439240..89441617- go_terms:GO:0004519 functional_description:"Pentatricopeptide repeat-containing protein (AHRD V1 ***- D7L173_ARALY); contains Interpro domain(s) IPR002885 Pentatricopeptide repeat "	K01176|1|1e-78|295|pmum:103320333|alpha-amylase [EC:3.2.1.1];K17710|5|1e-76|288|ppp:PHYPADRAFT_140042|pentatricopeptide repeat domain-containing protein 1	-	-	-	gi|970003596|ref|XP_015062577.1|/0/PREDICTED: pentatricopeptide repeat-containing protein At3g03580-like [Solanum pennellii]
Solyc01g104820.2.1			2.03004		genomic_reference:SL2.40ch01 gene_region:84926947-84927665 transcript_region:SL2.40ch01:84926947..84927665+ functional_description:"Integral membrane protein (AHRD V1 ***- B6U6B5_MAIZE); contains Interpro domain(s) IPR008217 Protein of unknown function DUF125, transmembrane "	-	-	-	-	gi|460369576|ref|XP_004230638.1|/6.77727e-103/PREDICTED: vacuolar iron transporter homolog 4-like [Solanum lycopersicum]
Solyc02g076830.1.1			1.03719		evidence_code:10F0H1E1IEG genomic_reference:SL2.40ch02 gene_region:36525618-36526928 transcript_region:SL2.40ch02:36525618..36526928- go_terms:GO:0005529 functional_description:"S-locus-specific glycoprotein (Fragment) (AHRD V1 **-- Q84V84_CICIN); contains Interpro domain(s) IPR001480 Curculin-like (mannose-binding) lectin "	K14962|1|6e-17|89.4|smo:SELMODRAFT_439216|COMPASS component SWD2;K00276|4|2e-11|70.9|sly:101254423|primary-amine oxidase [EC:1.4.3.21]	-	-	-	gi|460374529|ref|XP_004233063.1|/0/PREDICTED: epidermis-specific secreted glycoprotein EP1-like [Solanum lycopersicum]
Solyc02g069060.2.1			2.60486		genomic_reference:SL2.40ch02 gene_region:33611340-33612361 transcript_region:SL2.40ch02:33611340..33612361- go_terms:GO:0030246 functional_description:"Phloem lectin (AHRD V1 --*- Q8LK67_9ROSI)"	K12236|1|4e-18|91.7|aly:ARALYDRAFT_336533|transcriptional repressor NF-X1	-	-	-	gi|723676290|ref|XP_010317010.1|/4.2638e-88/PREDICTED: protein PHLOEM PROTEIN 2-LIKE A9-like isoform X2 [Solanum lycopersicum]
Solyc02g069200.1.1			1.13862		evidence_code:10F0H1E0IEG genomic_reference:SL2.40ch02 gene_region:33736849-33738098 transcript_region:SL2.40ch02:33736849..33738098- go_terms:GO:0005381 functional_description:"Zinc transporter protein (AHRD V1 **** C0L438_9MAGN); contains Interpro domain(s) IPR004698 Zinc/iron permease, fungal and plant "	K14709|1|1e-167|589|sly:543597|solute carrier family 39 (zinc transporter), member 1/2/3	GO:0031224//intrinsic component of membrane	GO:0046915//transition metal ion transmembrane transporter activity;GO:0016628//oxidoreductase activity, acting on the CH-CH group of donors, NAD or NADP as acceptor	GO:0006829//zinc II ion transport;GO:0008152//metabolic process	gi|350536469|ref|NP_001234248.1|/9.81744e-167/iron-regulated transporter 1 precursor [Solanum lycopersicum]
Solyc11g018530.1.1			1.31536		evidence_code:10F1H1E1IEG genomic_reference:SL2.40ch11 gene_region:8641837-8646829 transcript_region:SL2.40ch11:8641837..8646829- go_terms:GO:0005384 functional_description:"Manganese transport protein mntH (AHRD V1 **-* MNTH_LACBR); contains Interpro domain(s) IPR001046 Natural resistance-associated macrophage protein "	K12347|1|0.0|756|tcc:TCM_035174|natural resistance-associated macrophage protein	GO:0044464	-	GO:0051234//establishment of localization	gi|350537931|ref|NP_001234318.1|/0/root-specific metal transporter [Solanum lycopersicum]
Solyc11g008560.1.1			1.29574		evidence_code:10F0H1E0IEG genomic_reference:SL2.40ch11 gene_region:2751173-2756165 transcript_region:SL2.40ch11:2751173..2756165+ go_terms:GO:0003677,GO:0006355 functional_description:"AP2-like ethylene-responsive transcription factor At1g16060 (AHRD V1 *-*- AP2L1_ARATH); contains Interpro domain(s) IPR001471 Pathogenesis-related transcriptional factor and ERF, DNA-binding "	K09285|1|0.0|1142|sly:101257035|AP2-like factor, ANT lineage	-	-	-	gi|460410172|ref|XP_004250505.1|/0/PREDICTED: AP2-like ethylene-responsive transcription factor AIL1 [Solanum lycopersicum]
Solyc02g062550.2.1			1.12594		genomic_reference:SL2.40ch02 gene_region:28853140-28855308 transcript_region:SL2.40ch02:28853140..28855308- go_terms:GO:0042623,GO:0005515 functional_description:"Cell division protease ftsH homolog (AHRD V1 *--- FTSH_HELPY); contains Interpro domain(s) IPR003959 ATPase, AAA-type, core "	K08900|1|0.0|685|sot:102595731|mitochondrial chaperone BCS1	-	-	-	gi|460375479|ref|XP_004233533.1|/0/PREDICTED: probable mitochondrial chaperone BCS1-A [Solanum lycopersicum]
Solyc02g064980.1.1			1.37255		evidence_code:10F0H1E0IEG genomic_reference:SL2.40ch02 gene_region:30683256-30684335 transcript_region:SL2.40ch02:30683256..30684335- go_terms:GO:0042803 functional_description:"Protein serine/threonine kinase (AHRD V1 ***- D3BP85_POLPA); contains Interpro domain(s) IPR002290 Serine/threonine protein kinase "	K04421|1|7e-47|188|atr:18427725|mitogen-activated protein kinase kinase kinase 3 [EC:2.7.11.25];K04373|3|7e-45|181|tcc:TCM_027079|p90 ribosomal S6 kinase [EC:2.7.11.1];K11228|5|5e-42|172|egu:105044694|mitogen-activated protein kinase kinase kinase [EC:2.7.11.1]	-	-	-	gi|460375291|ref|XP_004233440.1|/0/PREDICTED: mitogen-activated protein kinase kinase kinase 1-like [Solanum lycopersicum]
Solyc02g069490.2.1			1.13379		genomic_reference:SL2.40ch02 gene_region:33935481-33937599 transcript_region:SL2.40ch02:33935481..33937599- go_terms:GO:0005516 functional_description:"FAD linked oxidase domain protein (AHRD V1 **-- D1VPW7_9ACTO); contains Interpro domain(s) IPR006094 FAD linked oxidase, N-terminal "	K09828|1|0.0|1127|sly:101244831|delta24-sterol reductase [EC:1.3.1.72]	-	GO:0050662//coenzyme binding;GO:0003824//catalytic activity	-	gi|970009887|ref|XP_015065843.1|/0/PREDICTED: delta(24)-sterol reductase-like [Solanum pennellii]
Solyc11g045520.1.1			1.85252		evidence_code:10F0H1E1IEG genomic_reference:SL2.40ch11 gene_region:38041656-38043766 transcript_region:SL2.40ch11:38041656..38043766- go_terms:GO:0016491 functional_description:"1-AMINOCYCLOPROPANE-1-CARBOXYLATE OXIDASE-like protein (AHRD V1 **-- Q94CL5_ARATH); contains Interpro domain(s) IPR005123 Oxoglutarate and iron-dependent oxygenase "	K06892|1|0.0|682|sly:101262174|feruloyl-CoA ortho-hydroxylase [EC:1.14.11.-]	-	-	-	gi|460410745|ref|XP_004250780.1|/0/PREDICTED: feruloyl CoA ortho-hydroxylase 1 [Solanum lycopersicum]
Solyc11g066670.1.1			1.02183		evidence_code:10F1H1E1IEG genomic_reference:SL2.40ch11 gene_region:49527008-49528411 transcript_region:SL2.40ch11:49527008..49528411+ go_terms:GO:0008152 functional_description:"UDP-glucosyltransferase (AHRD V1 *-*- B8QI32_9MAGN); contains Interpro domain(s) IPR002213 UDP-glucuronosyl/UDP-glucosyltransferase "	K13495|1|0.0|902|sly:101268254|cis-zeatin O-glucosyltransferase [EC:2.4.1.215]	-	-	-	gi|460411198|ref|XP_004251001.1|/0/PREDICTED: zeatin O-glucosyltransferase-like [Solanum lycopersicum]
Solyc11g067290.1.1			1.80408		evidence_code:10F0H1E0IEG genomic_reference:SL2.40ch11 gene_region:50112419-50113702 transcript_region:SL2.40ch11:50112419..50113702- go_terms:GO:0016740 functional_description:"Acyltransferase-like protein (AHRD V1 **-- Q589X7_TOBAC); contains Interpro domain(s) IPR003480 Transferase "	K13065|1|6e-68|258|sot:102582878|shikimate O-hydroxycinnamoyltransferase [EC:2.3.1.133]	-	-	-	gi|723745436|ref|XP_010313351.1|/0/PREDICTED: deacetylvindoline O-acetyltransferase-like [Solanum lycopersicum]
Solyc11g069560.1.1			1.069		evidence_code:10F0H1E0IEG genomic_reference:SL2.40ch11 gene_region:51259057-51262308 transcript_region:SL2.40ch11:51259057..51262308- functional_description:"Glycosyltransferase family protein-like protein (Fragment) (AHRD V1 *--- B3G4Q4_ADIVA)"	-	-	-	-	gi|460411497|ref|XP_004251147.1|/0/PREDICTED: uncharacterized protein LOC101262484 [Solanum lycopersicum]
Solyc11g069750.1.1			1.70075		evidence_code:10F0H1E0IEG genomic_reference:SL2.40ch11 gene_region:51440145-51442059 transcript_region:SL2.40ch11:51440145..51442059+ go_terms:GO:0055085 functional_description:"Nitrate transporter (AHRD V1 ***- A5JUX2_9ROSI); contains Interpro domain(s) IPR016196 Major facilitator superfamily, general substrate transporter "	K02575|1|0.0|971|sly:101250864|MFS transporter, NNP family, nitrate/nitrite transporter	-	-	-	gi|460412027|ref|XP_004251405.1|/0/PREDICTED: high affinity nitrate transporter 2.4-like [Solanum lycopersicum]
Solyc11g069840.1.1			1.14191		evidence_code:10F0H1E0IEG genomic_reference:SL2.40ch11 gene_region:51553588-51559860 transcript_region:SL2.40ch11:51553588..51559860+ functional_description:"Os03g0859900 protein (Fragment) (AHRD V1 *-*- Q0DLK3_ORYSJ); contains Interpro domain(s) IPR006869 Protein of unknown function DUF547 "	-	-	-	-	gi|460411533|ref|XP_004251164.1|/0/PREDICTED: uncharacterized protein LOC101267771 [Solanum lycopersicum]
Solyc11g072310.1.1			1.54934		evidence_code:10F1H1E1IEG genomic_reference:SL2.40ch11 gene_region:52592378-52594776 transcript_region:SL2.40ch11:52592378..52594776+ go_terms:GO:0045544 functional_description:"Gibberellin 20-oxidase-3 (AHRD V1 **** Q9ZPP2_SOLLC); contains Interpro domain(s) IPR005123 Oxoglutarate and iron-dependent oxygenase "	K05282|1|0.0|782|sly:544200|gibberellin 20-oxidase [EC:1.14.11.12]	-	GO:0003824//catalytic activity;GO:0046914//transition metal ion binding	GO:0008152//metabolic process	gi|350539930|ref|NP_001234579.1|/0/gibberellin 20-oxidase-3 [Solanum lycopersicum]
Solyc12g017350.1.1			1.65176		evidence_code:10F0H1E0IEG genomic_reference:SL2.40ch12 gene_region:6592868-6594224 transcript_region:SL2.40ch12:6592868..6594224+ go_terms:GO:0016020 functional_description:"Cation diffusion facilitator 9 (AHRD V1 **-- Q84ND5_STYHA); contains Interpro domain(s) IPR002524 Cation efflux protein "	K14709|1|2e-06|53.9|mtr:MTR_3g082050|solute carrier family 39 (zinc transporter), member 1/2/3	GO:0044464	GO:0015075//ion transmembrane transporter activity	GO:0006811//ion transport	gi|460413151|ref|XP_004251958.1|/4.57829e-173/PREDICTED: metal tolerance protein 9 [Solanum lycopersicum]
Solyc12g042930.1.1			1.32465		evidence_code:10F0H1E0IEG genomic_reference:SL2.40ch12 gene_region:43822815-43825801 transcript_region:SL2.40ch12:43822815..43825801- functional_description:"Os01g0611000 protein (Fragment) (AHRD V1 ***- Q0JLB5_ORYSJ); contains Interpro domain(s) IPR006946 Protein of unknown function DUF642 "	-	-	-	-	gi|970067167|ref|XP_015060664.1|/0/PREDICTED: uncharacterized protein LOC107006661 [Solanum pennellii]
Solyc12g088000.1.1			2.28314		evidence_code:10F0H1E0IEG genomic_reference:SL2.40ch12 gene_region:61934129-61939741 transcript_region:SL2.40ch12:61934129..61939741+ go_terms:GO:0006519,GO:0009058,GO:0030170 functional_description:"Aminotransferase family protein (AHRD V1 ***- B9HZQ9_POPTR); contains Interpro domain(s) IPR005958 Tyrosine/nicotianamine aminotransferase "	K00815|1|0.0|848|sly:101252470|tyrosine aminotransferase [EC:2.6.1.5]	-	GO:0016769//transferase activity, transferring nitrogenous groups;GO:0048037//cofactor binding;GO:0016846//carbon-sulfur lyase activity	GO:0008652//cellular amino acid biosynthetic process	gi|460414924|ref|XP_004252811.1|/0/PREDICTED: probable aminotransferase TAT2 [Solanum lycopersicum]
Solyc12g088970.1.1			2.27411		evidence_code:10F0H1E0IEG genomic_reference:SL2.40ch12 gene_region:62586297-62588536 transcript_region:SL2.40ch12:62586297..62588536+ go_terms:GO:0019825 functional_description:"Cytochrome P450"	K00517|1|0.0|771|cit:102608597|	-	GO:0016491//oxidoreductase activity;GO:0005506//iron ion binding	GO:0008152//metabolic process	gi|460414856|ref|XP_004252778.1|/0/PREDICTED: cytochrome P450 82C4-like [Solanum lycopersicum]
Solyc12g094460.1.1			1.41369		evidence_code:10F0H1E1IEG genomic_reference:SL2.40ch12 gene_region:63011767-63015430 transcript_region:SL2.40ch12:63011767..63015430- go_terms:GO:0055114 functional_description:"Laccase-2 (AHRD V1 **-- LAC2_ORYSJ); contains Interpro domain(s) IPR001117 Multicopper oxidase, type 1 "	K00423|1|3e-174|612|tcc:TCM_039984|L-ascorbate oxidase [EC:1.10.3.3]	-	-	-	gi|460415574|ref|XP_004253133.1|/0/PREDICTED: L-ascorbate oxidase homolog [Solanum lycopersicum]
Solyc12g098770.1.1			1.26829		evidence_code:10F0H0E0IEG genomic_reference:SL2.40ch12 gene_region:64510785-64511010 transcript_region:SL2.40ch12:64510785..64511010- functional_description:"Unknown Protein (AHRD V1)"	-	-	-	-	-
Solyc12g099730.1.1			1.32549		evidence_code:10F0H1E0IEG genomic_reference:SL2.40ch12 gene_region:65090461-65092836 transcript_region:SL2.40ch12:65090461..65092836- functional_description:"Glycosyltransferase-like protein (AHRD V1 **-- D8RRC1_SELML); contains Interpro domain(s) IPR006740 Protein of unknown function DUF604 "	K03509|1|5e-13|76.6|zma:103640146|DNA polymerase eta [EC:2.7.7.7];K08176|2|3e-06|53.9|mdm:103410018|MFS transporter, PHS family, inorganic phosphate transporter	-	-	-	gi|723752826|ref|XP_004252891.2|/0/PREDICTED: uncharacterized protein LOC101256858 [Solanum lycopersicum]
Solyc12g100300.1.1			2.2144		evidence_code:10F0H1E0IEG genomic_reference:SL2.40ch12 gene_region:65413779-65415642 transcript_region:SL2.40ch12:65413779..65415642+ go_terms:GO:0016020 functional_description:"Cation-efflux pump fieF (AHRD V1 ***- FIEF_KLEPN); contains Interpro domain(s) IPR002524 Cation efflux protein "	K14709|1|1e-14|81.3|mtr:MTR_3g082050|solute carrier family 39 (zinc transporter), member 1/2/3	-	-	-	gi|460415586|ref|XP_004253139.1|/0/PREDICTED: metal tolerance protein 4-like [Solanum lycopersicum]
Solyc02g081450.2.1			1.32226		genomic_reference:SL2.40ch02 gene_region:39991058-39992343 transcript_region:SL2.40ch02:39991058..39992343- functional_description:"NHL1 (Fragment) (AHRD V1 *--- B0LZI0_ARATH); contains Interpro domain(s) IPR010847 Harpin-induced 1 "	-	-	-	-	gi|460373713|ref|XP_004232659.1|/4.92184e-103/PREDICTED: protein YLS9 [Solanum lycopersicum]
Solyc02g082910.2.1			1.24101		genomic_reference:SL2.40ch02 gene_region:41119400-41123802 transcript_region:SL2.40ch02:41119400..41123802- go_terms:GO:0016208,GO:0018858 functional_description:"Acyl-CoA synthetase/AMP-acid ligase II (AHRD V1 **** D0C359_9GAMM); contains Interpro domain(s) IPR000873 AMP-dependent synthetase and ligase "	K00666|1|9e-153|541|pop:POPTR_0005s10590g|fatty-acyl-CoA synthase [EC:6.2.1.-];K01904|4|6e-39|162|cit:102611686|4-coumarate--CoA ligase [EC:6.2.1.12]	-	-	-	gi|460373485|ref|XP_004232549.1|/0/PREDICTED: probable acyl-activating enzyme 1, peroxisomal [Solanum lycopersicum]
Solyc02g078100.2.1			1.27894		genomic_reference:SL2.40ch02 gene_region:37460455-37462015 transcript_region:SL2.40ch02:37460455..37462015- go_terms:GO:0005199 functional_description:"pistil extensin-like protein (Fragment) (AHRD V1 *-*- Q49I33_NICPL); contains Interpro domain(s) IPR006041 Pollen Ole e 1 allergen and extensin "	-	-	-	-	gi|970006894|ref|XP_015064314.1|/3.55374e-73/PREDICTED: non-classical arabinogalactan protein 31-like [Solanum pennellii]
Solyc02g086430.2.1			1.11262		genomic_reference:SL2.40ch02 gene_region:43675564-43676632 transcript_region:SL2.40ch02:43675564..43676632+ go_terms:GO:0008270 functional_description:"Zinc finger protein 36 C3H type-like 1 (Fragment) (AHRD V1 *-*- C5H180_ACRGR); contains Interpro domain(s) IPR000571 Zinc finger, CCCH-type "	K18753|1|2e-134|478|sly:101252845|butyrate response factor 1	-	-	-	gi|460375828|ref|XP_004233706.1|/1.36471e-133/PREDICTED: zinc finger CCCH domain-containing protein 14 [Solanum lycopersicum]
Solyc02g087210.2.1			1.10918		genomic_reference:SL2.40ch02 gene_region:44252813-44254055 transcript_region:SL2.40ch02:44252813..44254055+ go_terms:GO:0003676,GO:0005515 functional_description:"Zinc finger AN1 domain-containing stress-associated protein 12 (AHRD V1 ***- SAP12_ARATH); contains Interpro domain(s) IPR000058 Zinc finger, AN1-type "	-	-	GO:0046914//transition metal ion binding	-	gi|987437877|ref|NP_001306921.1|/1.72844e-87/stress-associated protein 11 [Solanum lycopersicum]
Solyc02g094110.1.1			1.91584		evidence_code:10F0H1E0IEG genomic_reference:SL2.40ch02 gene_region:49324283-49325824 transcript_region:SL2.40ch02:49324283..49325824- go_terms:GO:0019825 functional_description:"Cytochrome P450"	K13407|1|7e-118|424|atr:105420258|fatty acid omega-hydroxylase [EC:1.14.-.-]	-	-	-	gi|460375589|ref|XP_004233587.1|/0/PREDICTED: cytochrome P450 94B3 [Solanum lycopersicum]
Solyc03g025490.2.1			1.44399		genomic_reference:SL2.40ch03 gene_region:7271287-7272707 transcript_region:SL2.40ch03:7271287..7272707+ go_terms:GO:0045544 functional_description:"Gibberellin 20-oxidase-like protein (AHRD V1 **** Q9FGV8_ARATH); contains Interpro domain(s) IPR005123 Oxoglutarate and iron-dependent oxygenase "	K01951|1|2e-80|299|vvi:100246139|GMP synthase (glutamine-hydrolysing) [EC:6.3.5.2];K05282|3|1e-36|154|ppp:PHYPADRAFT_169094|gibberellin 20-oxidase [EC:1.14.11.12];K04125|5|1e-32|141|pvu:PHAVU_005G092200g|gibberellin 2-oxidase [EC:1.14.11.13]	-	GO:0016491//oxidoreductase activity	GO:0008152//metabolic process	gi|460377257|ref|XP_004234410.1|/6.78304e-176/PREDICTED: gibberellin 2-beta-dioxygenase 7-like [Solanum lycopersicum]
Solyc02g089610.1.1			1.13722		evidence_code:10F0H1E1IEG genomic_reference:SL2.40ch02 gene_region:45946477-45947565 transcript_region:SL2.40ch02:45946477..45947565- go_terms:GO:0004014 functional_description:"S-adenosylmethionine decarboxylase proenzyme (AHRD V1 **** Q7XZQ9_VITVI); contains Interpro domain(s) IPR001985 S-adenosylmethionine decarboxylase "	K01611|1|0.0|700|sly:101260400|S-adenosylmethionine decarboxylase [EC:4.1.1.50]	-	GO:0016831//carboxy-lyase activity	GO:0006596//polyamine biosynthetic process	gi|992319510|ref|NP_001307075.1|/0/S-adenosylmethionine decarboxylase 2 [Solanum lycopersicum]
Solyc02g089710.2.1			4.04182		genomic_reference:SL2.40ch02 gene_region:46032583-46034138 transcript_region:SL2.40ch02:46032583..46034138+ functional_description:"Leaf senescence protein-like (AHRD V1 ***- Q8RV74_ORYSJ); contains Interpro domain(s) IPR004253 Protein of unknown function DUF231, plant "	-	-	-	-	gi|971535316|ref|XP_015163468.1|/0/PREDICTED: protein trichome birefringence-like 21 [Solanum tuberosum]
Solyc02g090600.1.1			1.27586		evidence_code:10F0H0E0IEG genomic_reference:SL2.40ch02 gene_region:46728742-46729266 transcript_region:SL2.40ch02:46728742..46729266- functional_description:"Unknown Protein (AHRD V1)"	-	-	-	-	gi|359480691|ref|XP_003632513.1|/7.91504e-09/PREDICTED: uncharacterized protein LOC100854101 [Vitis vinifera]
Solyc02g090730.2.1			2.06653		genomic_reference:SL2.40ch02 gene_region:46830407-46831197 transcript_region:SL2.40ch02:46830407..46831197+ functional_description:"Cell number regulator 1 (AHRD V1 **-- B6TZ45_MAIZE); contains Interpro domain(s) IPR006461 Protein of unknown function Cys-rich "	K14006|1|4e-20|98.2|tcc:TCM_045610|protein transport protein SEC23	-	-	-	gi|460372437|ref|XP_004232037.1|/2.08602e-98/PREDICTED: cell number regulator 2 [Solanum lycopersicum]
Solyc03g083710.1.1			1.53227		evidence_code:10F0H0E0IEG genomic_reference:SL2.40ch03 gene_region:47198994-47199581 transcript_region:SL2.40ch03:47198994..47199581- go_terms:GO:0030599 functional_description:"Pectinesterase/pectinesterase inhibitor U1 (AHRD V1 **-- PMEU1_SOLLC); contains Interpro domain(s) IPR006501 Pectinesterase inhibitor "	K01051|1|4e-14|78.2|cic:CICLE_v10025238mg|pectinesterase [EC:3.1.1.11]	-	-	-	gi|460378679|ref|XP_004235096.1|/1.6696e-94/PREDICTED: 21 kDa protein-like [Solanum lycopersicum]
Solyc03g091020.1.1			8.85175		evidence_code:10F0H1E0IEG genomic_reference:SL2.40ch03 gene_region:47592266-47592595 transcript_region:SL2.40ch03:47592266..47592595+ go_terms:GO:0008289 functional_description:"Cortical cell-delineating protein (AHRD V1 **-- B6T026_MAIZE); contains Interpro domain(s) IPR013770 Plant lipid transfer protein and hydrophobic protein, helical "	K02883|1|8e-24|108|zma:103646289|large subunit ribosomal protein L18e;K11855|2|9e-17|85.5|bvg:104906049|ubiquitin carboxyl-terminal hydrolase 36/42 [EC:3.4.19.12];K05747|3|8e-11|65.9|gmx:102666577|Wiskott-Aldrich syndrome protein	-	-	-	gi|970014918|ref|XP_015068463.1|/1.80283e-44/PREDICTED: 14 kDa proline-rich protein DC2.15-like [Solanum pennellii]
Solyc03g093620.1.1			2.01874		evidence_code:10F0H1E0IEG genomic_reference:SL2.40ch03 gene_region:48598697-48599680 transcript_region:SL2.40ch03:48598697..48599680- go_terms:GO:0080118 functional_description:"Sulfotransferase family protein (AHRD V1 **** D7KQF7_ARALY); contains Interpro domain(s) IPR000863 Sulfotransferase "	K01025|1|2e-95|349|sot:102582041|	-	GO:0016740//transferase activity	-	gi|460379352|ref|XP_004235426.1|/0/PREDICTED: cytosolic sulfotransferase 5-like [Solanum lycopersicum]
Solyc03g097610.2.1			1.22285		genomic_reference:SL2.40ch03 gene_region:53392341-53394477 transcript_region:SL2.40ch03:53392341..53394477- go_terms:GO:0016021 functional_description:"MtN3-like protein (AHRD V1 **-- Q9LUE3_ARATH); contains Interpro domain(s) IPR018179 RAG1-activating protein 1 homologue "	K15382|1|3e-150|531|sly:101265012|solute carrier family 50 (sugar transporter)	-	-	-	gi|460379174|ref|XP_004235339.1|/2.05635e-149/PREDICTED: bidirectional sugar transporter SWEET10 [Solanum lycopersicum]
Solyc03g097930.2.1			1.05678		genomic_reference:SL2.40ch03 gene_region:53768372-53768762 transcript_region:SL2.40ch03:53768372..53768762- functional_description:"Unknown Protein (AHRD V1)"	-	-	-	-	gi|460379061|ref|XP_004235283.1|/2.9941e-15/PREDICTED: potassium channel SKOR-like [Solanum lycopersicum]
Solyc03g098780.1.1			1.12631		evidence_code:10F1H1E1IEG genomic_reference:SL2.40ch03 gene_region:54508022-54508687 transcript_region:SL2.40ch03:54508022..54508687- go_terms:GO:0004867,GO:0015066 functional_description:"Kunitz-type protease inhibitor (AHRD V1 **** Q3S488_SOLTU); contains Interpro domain(s) IPR002160 Proteinase inhibitor I3, Kunitz legume "	-	-	GO:0004866//endopeptidase inhibitor activity	GO:0010466//negative regulation of peptidase activity	gi|460379324|ref|XP_004235413.1|/1.80563e-112/PREDICTED: aspartic protease inhibitor 1-like [Solanum lycopersicum]
Solyc03g098790.1.1			1.16827		evidence_code:10F1H1E1IEG genomic_reference:SL2.40ch03 gene_region:54515539-54516201 transcript_region:SL2.40ch03:54515539..54516201- go_terms:GO:0004867,GO:0015066 functional_description:"Kunitz-type protease inhibitor (AHRD V1 **** Q3S488_SOLTU); contains Interpro domain(s) IPR002160 Proteinase inhibitor I3, Kunitz legume "	-	GO:0043231//intracellular membrane-bounded organelle	GO:0016787//hydrolase activity;GO:0004866//endopeptidase inhibitor activity	GO:0010466//negative regulation of peptidase activity;GO:0050896//response to stimulus	gi|936976559|ref|NP_001234142.2|/5.73405e-119/cathepsin D inhibitor protein precursor [Solanum lycopersicum]
Solyc03g114900.2.1			1.05936		genomic_reference:SL2.40ch03 gene_region:58826189-58828118 transcript_region:SL2.40ch03:58826189..58828118+ functional_description:"COBRA-like protein (AHRD V1 ***- B6E8Y8_9MYRT); contains Interpro domain(s) IPR017391 COBRA-like "	-	-	-	-	gi|460380651|ref|XP_004236068.1|/0/PREDICTED: COBRA-like protein 4 [Solanum lycopersicum]
Solyc03g118300.1.1			2.2043		evidence_code:10F1H0E1IEG genomic_reference:SL2.40ch03 gene_region:61275842-61276111 transcript_region:SL2.40ch03:61275842..61276111+ functional_description:"Unknown Protein (AHRD V1)"	-	-	-	-	-
Solyc04g056620.1.1			2.10579		evidence_code:10F0H1E0IEG genomic_reference:SL2.40ch04 gene_region:53744978-53748577 transcript_region:SL2.40ch04:53744978..53748577- go_terms:GO:0009672 functional_description:"Auxin Efflux Carrier (AHRD V1 **** Q673E6_MEDTR); contains Interpro domain(s) IPR004776 Auxin efflux carrier "	K13947|1|0.0|673|sly:100527976|auxin efflux carrier family	GO:0031224//intrinsic component of membrane	-	GO:0006810//transport	gi|350536117|ref|NP_001234230.1|/0/auxin efflux facilitator SlPIN10 [Solanum lycopersicum]
Solyc04g080840.1.1			1.29245		evidence_code:10F0H1E0IEG genomic_reference:SL2.40ch04 gene_region:62509584-62513770 transcript_region:SL2.40ch04:62509584..62513770+ go_terms:GO:0005515 functional_description:"Beta-galactosidase (AHRD V1 ***- B9H4G6_POPTR); contains Interpro domain(s) IPR001944 Glycoside hydrolase, family 35 "	K12309|1|0.0|981|pxb:103943992|beta-galactosidase [EC:3.2.1.23]	-	GO:0030246//carbohydrate binding;GO:0015925//galactosidase activity;GO:0043167//ion binding	GO:0044238//primary metabolic process	gi|460385844|ref|XP_004238611.1|/0/PREDICTED: beta-galactosidase 5 [Solanum lycopersicum]
Solyc05g005090.2.1			2		genomic_reference:SL2.40ch05 gene_region:87082-93883 transcript_region:SL2.40ch05:87082..93883- go_terms:GO:0005515 functional_description:"Knotted-1-like homeobox protein H1 (AHRD V1 ***- Q8GUS6_TOBAC); contains Interpro domain(s) IPR005541 KNOX2 "	K16670|1|6e-51|201|pda:103707639|homeobox protein Meis2;K15613|3|2e-42|173|mus:103981447|homeobox protein Meis1	GO:0043231//intracellular membrane-bounded organelle	GO:0003677//DNA binding;GO:0001071//nucleic acid binding transcription factor activity	GO:0006351//transcription, DNA-templated	gi|350535222|ref|NP_001233927.1|/1.14401e-146/knotted 3 protein [Solanum lycopersicum]
Solyc03g123390.2.1			1.16774		genomic_reference:SL2.40ch03 gene_region:64313562-64317751 transcript_region:SL2.40ch03:64313562..64317751+ functional_description:"Hydrolase (AHRD V1 ***- Q4PSG2_ARATH); contains Interpro domain(s) IPR000073 Alpha/beta hydrolase fold-1 "	-	-	-	-	gi|460379590|ref|XP_004235544.1|/0/PREDICTED: uncharacterized protein LOC101251165 [Solanum lycopersicum]
Solyc03g122080.2.1			1.44361		genomic_reference:SL2.40ch03 gene_region:64103365-64105972 transcript_region:SL2.40ch03:64103365..64105972+ functional_description:"Legume lectin beta domain (AHRD V1 *-*- A2Q3C0_MEDTR); contains Interpro domain(s) IPR010341 Protein of unknown function DUF936, plant "	K01069|1|9e-33|142|obr:102700269|hydroxyacylglutathione hydrolase [EC:3.1.2.6]	-	-	-	gi|460379634|ref|XP_004235566.1|/0/PREDICTED: uncharacterized protein LOC101257349 [Solanum lycopersicum]
Solyc03g124110.1.1			1.36308		genomic_reference:SL2.40ch03 gene_region:8097773-8098639 transcript_region:SL2.40ch03:8097773..8098639+ go_terms:GO:0016563 functional_description:"CRT binding factor 2 (AHRD V1 ***- B3TPN7_SOLHA); contains Interpro domain(s) IPR001471 Pathogenesis-related transcriptional factor and ERF, DNA-binding "	K09286|1|3e-91|335|sly:543826|EREBP-like factor	GO:0043231//intracellular membrane-bounded organelle	GO:0003676//nucleic acid binding;GO:0001071//nucleic acid binding transcription factor activity	GO:0006351//transcription, DNA-templated	gi|460377135|ref|XP_004234350.1|/3.0421e-109/PREDICTED: dehydration-responsive element-binding protein 1A [Solanum lycopersicum]
Solyc04g054730.2.1			1.34372		genomic_reference:SL2.40ch04 gene_region:52246216-52251232 transcript_region:SL2.40ch04:52246216..52251232- go_terms:GO:0015381 functional_description:"High affinity sulfate transporter 2 (AHRD V1 **** SUT2_STYHA); contains Interpro domain(s) IPR001902 Sulphate anion transporter "	K17469|1|0.0|1276|sly:101267799|sulfate transporter 2, low-affinity	-	-	-	gi|565324198|ref|NP_001274303.1|/0/sulfate transporter 2.1-like [Solanum lycopersicum]
Solyc04g079730.1.1			1.32992		evidence_code:10F0H1E1IEG genomic_reference:SL2.40ch04 gene_region:61687174-61688778 transcript_region:SL2.40ch04:61687174..61688778- go_terms:GO:0019825,GO:0009978 functional_description:"cytochrome P450"	K01723|1|0.0|930|sly:606711|hydroperoxide dehydratase [EC:4.2.1.92]	-	-	-	gi|924183868|ref|NP_001234833.2|/0/allene oxide synthase [Solanum lycopersicum]
Solyc04g006950.2.1			9.43254		genomic_reference:SL2.40ch04 gene_region:644436-645651 transcript_region:SL2.40ch04:644436..645651- functional_description:"Unknown Protein (AHRD V1)"	-	-	-	-	-
Solyc04g050790.2.1			1.01851		genomic_reference:SL2.40ch04 gene_region:47410176-47415716 transcript_region:SL2.40ch04:47410176..47415716- functional_description:"Unknown Protein (AHRD V1)"	-	-	-	-	gi|460383585|ref|XP_004237501.1|/1.59656e-78/PREDICTED: uncharacterized protein LOC101243779 [Solanum lycopersicum]
Solyc04g007780.2.1			1.34058		genomic_reference:SL2.40ch04 gene_region:1466509-1468357 transcript_region:SL2.40ch04:1466509..1468357+ go_terms:GO:0009607 functional_description:"Major latex-like protein (AHRD V1 **-- Q9AXU0_PRUPE); contains Interpro domain(s) IPR000916 Bet v I allergen "	-	-	-	GO:0050896//response to stimulus	gi|460382593|ref|XP_004237023.1|/4.16366e-79/PREDICTED: MLP-like protein 43 [Solanum lycopersicum]
Solyc04g008100.1.1			1.13234		evidence_code:10F0H1E1IEG genomic_reference:SL2.40ch04 gene_region:1757824-1759152 transcript_region:SL2.40ch04:1757824..1759152- go_terms:GO:0005488,GO:0000151 functional_description:"U-box domain-containing protein (AHRD V1 ***- D7MID4_ARALY); contains Interpro domain(s) IPR003613 U box domain "	K01876|1|9e-26|118|egr:104440434|aspartyl-tRNA synthetase [EC:6.1.1.12];K08332|2|8e-25|115|smo:SELMODRAFT_61948|vacuolar protein 8;K10260|5|1e-15|85.1|csl:COCSUDRAFT_23114|F-box and WD-40 domain protein 7	-	-	-	gi|460382392|ref|XP_004236923.1|/0/PREDICTED: U-box domain-containing protein 21-like [Solanum lycopersicum]
Solyc04g008120.1.1			1.13657		evidence_code:10F0H1E0IEG genomic_reference:SL2.40ch04 gene_region:1795425-1799656 transcript_region:SL2.40ch04:1795425..1799656- go_terms:GO:0006952,GO:0006915 functional_description:"Cc-nbs-lrr, resistance protein"	K13457|1|2e-75|285|sly:101266929|disease resistance protein RPM1	-	GO:0000166//nucleotide binding	-	gi|460382388|ref|XP_004236921.1|/0/PREDICTED: putative late blight resistance protein homolog R1A-3 [Solanum lycopersicum]
Solyc04g015610.2.1			1.06872		genomic_reference:SL2.40ch04 gene_region:5920270-5922833 transcript_region:SL2.40ch04:5920270..5922833+ functional_description:"Os01g0611000 protein (Fragment) (AHRD V1 ***- Q0JLB5_ORYSJ); contains Interpro domain(s) IPR006946 Protein of unknown function DUF642 "	-	-	-	-	gi|460381769|ref|XP_004236614.1|/0/PREDICTED: uncharacterized protein LOC101245348 [Solanum lycopersicum]
Solyc04g009820.2.1			1.11057		genomic_reference:SL2.40ch04 gene_region:3139217-3143959 transcript_region:SL2.40ch04:3139217..3143959+ functional_description:"Calcium-responsive transactivator (AHRD V1 *--- CREST_XENLA); contains Interpro domain(s) IPR007726 SSXT "	-	-	-	-	gi|460382143|ref|XP_004236799.1|/1.20678e-53/PREDICTED: GRF1-interacting factor 1-like isoform X1 [Solanum lycopersicum]
Solyc04g078040.2.1			1.38343		genomic_reference:SL2.40ch04 gene_region:60482286-60485636 transcript_region:SL2.40ch04:60482286..60485636- go_terms:GO:0016021 functional_description:"Mpv17 protein (AHRD V1 **-- Q178F4_AEDAE); contains Interpro domain(s) IPR007248 Mpv17/PMP22 "	K13348|1|6e-144|510|sly:101261915|protein Mpv17	-	-	-	gi|460384806|ref|XP_004238099.1|/3.97956e-143/PREDICTED: protein SYM1-like [Solanum lycopersicum]
Solyc05g015880.2.1			1.35395		genomic_reference:SL2.40ch05 gene_region:12616663-12619235 transcript_region:SL2.40ch05:12616663..12619235- functional_description:"Genomic DNA chromosome 5 P1 clone MUA22 (AHRD V1 ***- Q9FMU1_ARATH)"	-	-	-	-	gi|460387130|ref|XP_004239242.1|/0/PREDICTED: uncharacterized protein LOC101252392 [Solanum lycopersicum]
Solyc05g051380.2.1			1.1834		genomic_reference:SL2.40ch05 gene_region:60811976-60816514 transcript_region:SL2.40ch05:60811976..60816514+ go_terms:GO:0003677 functional_description:"AP2-like ethylene-responsive transcription factor At1g16060 (AHRD V1 *-*- AP2L1_ARATH); contains Interpro domain(s) IPR001471 Pathogenesis-related transcriptional factor and ERF, DNA-binding "	K09285|1|0.0|859|sly:101259843|AP2-like factor, ANT lineage	-	-	-	gi|460389215|ref|XP_004240254.1|/0/PREDICTED: AP2-like ethylene-responsive transcription factor AIL6 [Solanum lycopersicum]
Solyc05g053400.1.1			1.48474		evidence_code:10F0H1E1IEG genomic_reference:SL2.40ch05 gene_region:62644705-62645871 transcript_region:SL2.40ch05:62644705..62645871- go_terms:GO:0080043 functional_description:"Glucosyltransferase (AHRD V1 **** D7URL8_9LAMI); contains Interpro domain(s) IPR002213 UDP-glucuronosyl/UDP-glucosyltransferase "	K13495|1|0.0|797|sly:101248301|cis-zeatin O-glucosyltransferase [EC:2.4.1.215]	-	-	-	gi|460389145|ref|XP_004240219.1|/0/PREDICTED: zeatin O-xylosyltransferase-like [Solanum lycopersicum]
Solyc05g054250.1.1			1.15224		evidence_code:10F0H0E1IEG genomic_reference:SL2.40ch05 gene_region:63355135-63356097 transcript_region:SL2.40ch05:63355135..63356097- go_terms:GO:0030001 functional_description:"Heavy metal-associated domain containing protein expressed (AHRD V1 *-*- Q2QXS5_ORYSJ); contains Interpro domain(s) IPR006121 Heavy metal transport/detoxification protein "	K00430|1|7e-09|62.0|mdm:103431979|peroxidase [EC:1.11.1.7];K14685|2|1e-06|54.7|atr:18423501|solute carrier family 40 (iron-regulated transporter), member 1;K07213|3|4e-06|52.8|smo:SELMODRAFT_29652|copper chaperone	-	-	-	gi|723701547|ref|XP_010321387.1|/6.13711e-157/PREDICTED: uncharacterized protein LOC104647562 [Solanum lycopersicum]
Solyc05g054820.1.1			1.62124		evidence_code:10F0H1E1IEG genomic_reference:SL2.40ch05 gene_region:63783275-63785212 transcript_region:SL2.40ch05:63783275..63785212+ go_terms:GO:0005515 functional_description:"Exocyst complex protein EXO70 (AHRD V1 *--- EXO70_CANGA); contains Interpro domain(s) IPR004140 Exo70 exocyst complex subunit "	K07195|1|0.0|1132|sly:101265644|exocyst complex component 7	-	-	-	gi|460389097|ref|XP_004240195.1|/0/PREDICTED: exocyst complex component EXO70A1 [Solanum lycopersicum]
Solyc06g005750.2.1			1.11294		genomic_reference:SL2.40ch06 gene_region:785189-789735 transcript_region:SL2.40ch06:785189..789735- go_terms:GO:0080065 functional_description:"Sterol 4-alpha-methyl-oxidase 2 (AHRD V1 **** D7KH21_ARALY); contains Interpro domain(s) IPR006694 Fatty acid hydroxylase "	K14424|1|8e-159|560|sly:101258266|4-alpha-methyl-delta7-sterol-4alpha-methyl oxidase [EC:1.14.13.72]	GO:0031224//intrinsic component of membrane	GO:0016709//oxidoreductase activity, acting on paired donors, with incorporation or reduction of molecular oxygen, NAD(P)H as one donor, and incorporation of one atom of oxygen;GO:0046914//transition metal ion binding	GO:0006631//fatty acid metabolic process	gi|460389474|ref|XP_004240377.1|/5.37457e-158/PREDICTED: methylsterol monooxygenase 2-2-like [Solanum lycopersicum]
Solyc06g007190.2.1			1.0319		genomic_reference:SL2.40ch06 gene_region:1265654-1267702 transcript_region:SL2.40ch06:1265654..1267702+ go_terms:GO:0004722 functional_description:"Integrin-linked kinase-associated serine/threonine phosphatase 2C (AHRD V1 **** ILKAP_MOUSE); contains Interpro domain(s) IPR015655 Protein phosphatase 2C "	K17506|1|0.0|655|sly:101267711|protein phosphatase 1L [EC:3.1.3.16]	GO:0043234//protein complex	GO:0004721//phosphoprotein phosphatase activity;GO:0043169//cation binding	GO:0006464//cellular protein modification process	gi|460389536|ref|XP_004240408.1|/0/PREDICTED: putative protein phosphatase 2C 53 [Solanum lycopersicum]
Solyc06g035790.2.1			1.16752		genomic_reference:SL2.40ch06 gene_region:21723352-21726735 transcript_region:SL2.40ch06:21723352..21726735+ functional_description:"Dehydration-responsive family protein (AHRD V1 **-- D7M5L0_ARALY); contains Interpro domain(s) IPR004159 Protein of unknown function DUF248, methyltransferase putative "	K16302|1|3e-80|300|atr:18445813|metal transporter CNNM;K15449|5|8e-79|295|pper:PRUPE_ppa000321mg|tRNA wybutosine-synthesizing protein 1 [EC:4.1.3.44]	-	-	-	gi|460390225|ref|XP_004240739.1|/0/PREDICTED: probable methyltransferase PMT15 isoform X1 [Solanum lycopersicum]
Solyc06g060110.2.1			1.02594		genomic_reference:SL2.40ch06 gene_region:34421106-34423721 transcript_region:SL2.40ch06:34421106..34423721- go_terms:GO:0015175,GO:0015172 functional_description:"Amino acid permease (AHRD V1 **** B9GU10_POPTR); contains Interpro domain(s) IPR013057 Amino acid transporter, transmembrane "	K14209|1|2e-133|476|egr:104451767|solute carrier family 36 (proton-coupled amino acid transporter)	GO:0031224//intrinsic component of membrane	-	-	gi|936976433|ref|NP_001234606.2|/0/amino acid transporter [Solanum lycopersicum]
Solyc06g064990.2.1			1.25258		genomic_reference:SL2.40ch06 gene_region:36919450-36921085 transcript_region:SL2.40ch06:36919450..36921085+ go_terms:GO:0004064 functional_description:"GDSL esterase/lipase 5 (AHRD V1 ***- GLIP5_ARATH); contains Interpro domain(s) IPR001087 Lipase, GDSL "	K00679|1|2e-41|170|cic:CICLE_v10027727mg|phospholipid:diacylglycerol acyltransferase [EC:2.3.1.158];K10960|2|2e-40|167|atr:18422248|geranylgeranyl reductase [EC:1.3.1.83];K01188|3|3e-37|156|aly:ARALYDRAFT_316517|beta-glucosidase [EC:3.2.1.21];K01206|4|2e-33|143|tcc:TCM_010576|alpha-L-fucosidase [EC:3.2.1.51]	-	-	-	gi|460393288|ref|XP_004242242.1|/0/PREDICTED: GDSL esterase/lipase 5-like [Solanum lycopersicum]
Solyc06g060500.1.1			1.32618		evidence_code:10F0H1E0IEG genomic_reference:SL2.40ch06 gene_region:34915664-34916326 transcript_region:SL2.40ch06:34915664..34916326- go_terms:GO:0003680 functional_description:"AT-hook DNA-binding protein (Fragment) (AHRD V1 **-* A1DR81_CATRO); contains Interpro domain(s) IPR014476 Predicted AT-hook DNA-binding "	K07374|1|4e-42|171|gmx:100819125|tubulin alpha	-	-	-	gi|460392828|ref|XP_004242015.1|/2.8723e-86/PREDICTED: putative DNA-binding protein ESCAROLA [Solanum lycopersicum]
Solyc06g069640.2.1			2.09535		genomic_reference:SL2.40ch06 gene_region:39764308-39765116 transcript_region:SL2.40ch06:39764308..39765116- go_terms:GO:0000287,GO:0047429 functional_description:"MazG nucleotide pyrophosphohydrolase (AHRD V1 ***- D9SGR6_9PROT); contains Interpro domain(s) IPR011394 NTP Pyrophosphohydrolase MazG-related, RS21-C6 "	K16904|1|1e-60|232|sly:101256598|dCTP diphosphatase [EC:3.6.1.12]	-	-	-	gi|460391967|ref|XP_004241589.1|/6.69698e-60/PREDICTED: dCTP pyrophosphatase 1-like [Solanum lycopersicum]
Solyc06g072620.2.1			1.24159		genomic_reference:SL2.40ch06 gene_region:41175930-41177783 transcript_region:SL2.40ch06:41175930..41177783+ go_terms:GO:0016021 functional_description:"MtN3-like protein (AHRD V1 **-- Q9LUE3_ARATH); contains Interpro domain(s) IPR018179 RAG1-activating protein 1 homologue "	K15382|1|3e-151|535|sly:101265550|solute carrier family 50 (sugar transporter)	-	-	-	gi|460391690|ref|XP_004241452.1|/2.18719e-150/PREDICTED: bidirectional sugar transporter SWEET12-like [Solanum lycopersicum]
Solyc06g074090.2.1			1.00236		genomic_reference:SL2.40ch06 gene_region:42185371-42191298 transcript_region:SL2.40ch06:42185371..42191298+ go_terms:GO:0047598,GO:0009918 functional_description:"Sterol reductase (AHRD V1 **** A8IA67_CHLRE); contains Interpro domain(s) IPR001171 Ergosterol biosynthesis ERG4/ERG24 "	K00213|1|0.0|889|sly:101256596|7-dehydrocholesterol reductase [EC:1.3.1.21]	GO:0044464	-	-	gi|460391455|ref|XP_004241336.1|/0/PREDICTED: 7-dehydrocholesterol reductase [Solanum lycopersicum]
Solyc06g075450.1.1			1.50553		evidence_code:10F0H1E0IEG genomic_reference:SL2.40ch06 gene_region:43219228-43222281 transcript_region:SL2.40ch06:43219228..43222281- go_terms:GO:0080054,GO:0042936 functional_description:"Peptide transporter 1 (AHRD V1 **-* Q7XAC3_VICFA); contains Interpro domain(s) IPR000109 TGF-beta receptor, type I/II extracellular region "	K14638|1|0.0|970|sly:101254811|solute carrier family 15 (peptide/histidine transporter), member 3/4	-	-	-	gi|723707331|ref|XP_010322390.1|/0/PREDICTED: protein NRT1/ PTR FAMILY 2.7-like [Solanum lycopersicum]
Solyc06g084240.1.1			2.9386		evidence_code:10F1H1E1IEG genomic_reference:SL2.40ch06 gene_region:45708352-45713252 transcript_region:SL2.40ch06:45708352..45713252- go_terms:GO:0009905,GO:0000287 functional_description:"Ent-copalyl diphosphate synthase (Fragment) (AHRD V1 *-** B3F2U3_ORYRU); contains Interpro domain(s) IPR001906 Terpene synthase-like "	K04120|1|0.0|1576|sly:544303|ent-copalyl diphosphate synthase [EC:5.5.1.13]	-	GO:0046872//metal ion binding;GO:0003824//catalytic activity	-	gi|348659057|gb|AEP82766.1|/0/copalyl diphosphate synthase [Solanum lycopersicum]
Solyc07g008380.1.1			1.48788		evidence_code:10F0H1E0IEG genomic_reference:SL2.40ch07 gene_region:3181743-3183080 transcript_region:SL2.40ch07:3181743..3183080- go_terms:GO:0016747 functional_description:"Hydroxycinnamoyl CoA quinate transferase (AHRD V1 **-- Q70G32_SOLLC); contains Interpro domain(s) IPR003480 Transferase "	K13065|1|3e-87|323|sot:102598447|shikimate O-hydroxycinnamoyltransferase [EC:2.3.1.133]	-	-	-	gi|723714003|ref|XP_010323479.1|/0/PREDICTED: salutaridinol 7-O-acetyltransferase-like [Solanum lycopersicum]
Solyc07g009380.2.1			1.23593		genomic_reference:SL2.40ch07 gene_region:4435429-4437750 transcript_region:SL2.40ch07:4435429..4437750+ go_terms:GO:0016798 functional_description:"Xyloglucan endotransglucosylase/hydrolase 2 (AHRD V1 **** Q8GTJ0_MALDO); contains Interpro domain(s) IPR016455 Xyloglucan endotransglucosylase/hydrolase IPR008263 Glycoside hydrolase, family 16, active site "	K08235|1|5e-153|541|sly:543619|xyloglucan:xyloglucosyl transferase [EC:2.4.1.207]	GO:0005576//extracellular region;GO:0030312//external encapsulating structure	GO:0016798//hydrolase activity, acting on glycosyl bonds;GO:0016758//transferase activity, transferring hexosyl groups	GO:0044042//glucan metabolic process	gi|970042973|ref|XP_015082885.1|/3.97787e-152/PREDICTED: xyloglucan endotransglucosylase/hydrolase protein 24-like [Solanum pennellii]
Solyc07g041910.2.1			1.25064		genomic_reference:SL2.40ch07 gene_region:51866506-51867160 transcript_region:SL2.40ch07:51866506..51867160- go_terms:GO:0006508,GO:0008234 functional_description:"Cathepsin H (AHRD V1 ***- B2D1T2_PIG); contains Interpro domain(s) IPR013128 Peptidase C1A, papain "	K01366|1|3e-67|254|sly:101252200|cathepsin H [EC:3.4.22.16]	GO:0031410//cytoplasmic vesicle	GO:0004175//endopeptidase activity	GO:0019538//protein metabolic process	gi|460396286|ref|XP_004243707.1|/1.71726e-66/PREDICTED: cysteine proteinase 3-like [Solanum lycopersicum]
Solyc07g042460.1.1			1.08725		evidence_code:10F0H1E0IEG genomic_reference:SL2.40ch07 gene_region:52919322-52925426 transcript_region:SL2.40ch07:52919322..52925426- go_terms:GO:0016174 functional_description:"Respiratory burst oxidase-like protein E (AHRD V1 **** B2D0N7_HORVD); contains Interpro domain(s) IPR013121 Ferric reductase, NAD binding "	K13447|1|0.0|1569|sly:101258675|respiratory burst oxidase [EC:1.6.3.- 1.11.1.-]	GO:0031224//intrinsic component of membrane	GO:0046914//transition metal ion binding;GO:0016209//antioxidant activity;GO:0050662//coenzyme binding;GO:0050664//oxidoreductase activity, acting on NAD(P)H, oxygen as acceptor	GO:0008152//metabolic process	gi|723716690|ref|XP_010323982.1|/0/PREDICTED: respiratory burst oxidase homolog protein E isoform X2 [Solanum lycopersicum]
Solyc07g043390.2.1			1.05244		genomic_reference:SL2.40ch07 gene_region:54430095-54433036 transcript_region:SL2.40ch07:54430095..54433036+ go_terms:GO:0016759 functional_description:"Cellulose synthase family protein expressed (AHRD V1 **** Q339N6_ORYSJ); contains Interpro domain(s) IPR005150 Cellulose synthase "	K10999|1|2e-87|245|egr:104436023|cellulose synthase A [EC:2.4.1.12]	-	-	-	gi|460396147|ref|XP_004243640.1|/0/PREDICTED: cellulose synthase-like protein G2 [Solanum lycopersicum]
Solyc07g043400.1.1			1.20149		evidence_code:10F1H0E1IEG genomic_reference:SL2.40ch07 gene_region:54433025-54433228 transcript_region:SL2.40ch07:54433025..54433228- functional_description:"Unknown Protein (AHRD V1)"	-	-	-	-	gi|970041563|ref|XP_015082182.1|/1.4099e-20/PREDICTED: cellulose synthase-like protein G1 [Solanum pennellii]
Solyc07g043420.2.1			1.18026		genomic_reference:SL2.40ch07 gene_region:54503345-54505070 transcript_region:SL2.40ch07:54503345..54505070+ go_terms:GO:0010302,GO:0045431 functional_description:"2-oxoglutarate-dependent dioxygenase (AHRD V1 **-* Q9ZSH4_SOLCH); contains Interpro domain(s) IPR005123 Oxoglutarate and iron-dependent oxygenase "	K18054|1|5e-54|212|dosa:Os07t0169600-01|2'-deoxymugineic-acid 2'-dioxygenase / mugineic-acid 3-dioxygenase [EC:1.14.11.24 1.14.11.25]	-	GO:0003824//catalytic activity	GO:0008152//metabolic process	gi|350537251|ref|NP_001233775.1|/0/2-oxoglutarate-dependent dioxygenase 2 [Solanum lycopersicum]
Solyc07g043460.2.1			1.28538		genomic_reference:SL2.40ch07 gene_region:54570495-54572614 transcript_region:SL2.40ch07:54570495..54572614+ go_terms:GO:0019825 functional_description:"Cytochrome P450 (AHRD V1 ***- A9ZT56_COPJA); contains Interpro domain(s) IPR002401 Cytochrome P450, E-class, group I "	K07424|1|3e-132|473|sbi:SORBI_03g028720|cytochrome P450, family 3, subfamily A [EC:1.14.14.1];K07426|2|1e-123|444|cmo:103486998|cytochrome P450, family 4, subfamily B, polypeptide 1 [EC:1.14.14.1];K15639|5|3e-115|416|pvu:PHAVU_003G161200g|PHYB activation tagged suppressor 1 [EC:1.14.-.-]	-	GO:0016491//oxidoreductase activity;GO:0005506//iron ion binding	-	gi|460396143|ref|XP_004243638.1|/0/PREDICTED: cytochrome P450 CYP72A219-like [Solanum lycopersicum]
Solyc07g043490.1.1			1.25812		evidence_code:10F0H1E1IEG genomic_reference:SL2.40ch07 gene_region:54641400-54642851 transcript_region:SL2.40ch07:54641400..54642851+ go_terms:GO:0080044 functional_description:"UDP-glucosyltransferase family 1 protein (AHRD V1 **-* C6KI43_CITSI); contains Interpro domain(s) IPR002213 UDP-glucuronosyl/UDP-glucosyltransferase "	K18822|1|2e-99|363|gmx:100777250|soyasapogenol B glucuronide galactosyltransferase [EC:2.4.1.272];K13496|3|4e-97|355|pmum:103339792|UDP-glucosyl transferase 73C [EC:2.4.1.-]	-	GO:0016757//transferase activity, transferring glycosyl groups	-	gi|927669089|ref|NP_001233853.2|/0/UDP-Gal:Tomatidine Galactosyltransferase precursor [Solanum lycopersicum]
Solyc07g043500.1.1			1.4696		evidence_code:10F0H1E1IEG genomic_reference:SL2.40ch07 gene_region:54661200-54662525 transcript_region:SL2.40ch07:54661200..54662525+ go_terms:GO:0008152 functional_description:"UDP-glucosyltransferase (AHRD V1 ***- Q8LKG3_STERE); contains Interpro domain(s) IPR002213 UDP-glucuronosyl/UDP-glucosyltransferase "	K12937|1|4e-107|389|vvi:100247125|cyanidin-3-O-glucoside 2''-O-glucuronosyltransferase [EC:2.4.1.254]	-	-	-	gi|460396139|ref|XP_004243636.1|/0/PREDICTED: crocetin glucoside glucosyltransferase-like [Solanum lycopersicum]
Solyc07g043710.2.1			1.08069		genomic_reference:SL2.40ch07 gene_region:54997642-54999039 transcript_region:SL2.40ch07:54997642..54999039+ go_terms:GO:0016740 functional_description:"Acyltransferase (AHRD V1 **-- Q58VT0_CAPCH); contains Interpro domain(s) IPR003480 Transferase "	K13065|1|7e-74|278|sly:101249389|shikimate O-hydroxycinnamoyltransferase [EC:2.3.1.133]	-	-	-	gi|460396660|ref|XP_004243889.1|/0/PREDICTED: deacetylvindoline O-acetyltransferase-like [Solanum lycopersicum]
Solyc07g044960.1.1			1.17324		evidence_code:10F0H1E1IEG genomic_reference:SL2.40ch07 gene_region:55340431-55342005 transcript_region:SL2.40ch07:55340431..55342005+ go_terms:GO:0003824 functional_description:"Galactosyltransferase-like protein (Fragment) (AHRD V1 **-- D8SQH4_SELML); contains Interpro domain(s) IPR004263 Exostosin-like "	K16911|1|1e-136|487|mtr:MTR_1g102430|ATP-dependent RNA helicase DDX21 [EC:3.6.4.13];K02366|3|3e-12|73.9|bpg:Bathy04g01270|glucuronyl/N-acetylglucosaminyl transferase EXT1 [EC:2.4.1.224 2.4.1.225];K00912|4|5e-10|66.6|obr:102706670|tetraacyldisaccharide 4'-kinase [EC:2.7.1.130];K18789|5|5e-06|53.5|pvu:PHAVU_003G169700g|xylogalacturonan beta-1,3-xylosyltransferase [EC:2.4.2.41]	-	GO:0016740//transferase activity	-	gi|460396096|ref|XP_004243615.1|/0/PREDICTED: xyloglucan galactosyltransferase KATAMARI1 homolog [Solanum lycopersicum]
Solyc07g053230.2.1			1.02729		genomic_reference:SL2.40ch07 gene_region:59022880-59023988 transcript_region:SL2.40ch07:59022880..59023988+ go_terms:GO:0003677,GO:0045449 functional_description:"Myb-related transcription factor (AHRD V1 *--- B5RHV2_MUSBA); contains Interpro domain(s) IPR015495 Myb transcription factor "	K09422|1|3e-124|445|sly:101262326|myb proto-oncogene protein, plant	-	-	-	gi|460395688|ref|XP_004243413.1|/1.79911e-123/PREDICTED: myb-related protein Myb4-like [Solanum lycopersicum]
Solyc07g054410.1.1			1.60861		evidence_code:10F0H0E0IEG genomic_reference:SL2.40ch07 gene_region:60054874-60057307 transcript_region:SL2.40ch07:60054874..60057307- functional_description:"Unknown Protein (AHRD V1)"	K12472|1|1e-07|59.3|ota:Ot15g00490|epidermal growth factor receptor substrate 15;K08288|3|2e-07|58.5|pvu:PHAVU_002G101100g|protein kinase C substrate 80K-H;K10352|4|4e-07|57.4|bpg:Bathy15g00220|myosin heavy chain;K13162|5|3e-06|54.3|sot:102603164|poly(rC)-binding protein 2/3/4	-	-	-	gi|723715142|ref|XP_010323721.1|/0/PREDICTED: myosin-9-like [Solanum lycopersicum]
Solyc07g055690.1.1			1.12161		evidence_code:10F0H1E1IEG genomic_reference:SL2.40ch07 gene_region:60956155-60957501 transcript_region:SL2.40ch07:60956155..60957501- go_terms:GO:0005529 functional_description:"S-locus-specific glycoprotein S6 (AHRD V1 **-- SLSG6_BRAOL); contains Interpro domain(s) IPR001480 Curculin-like (mannose-binding) lectin "	K04733|1|4e-35|149|sot:102583202|interleukin-1 receptor-associated kinase 4 [EC:2.7.11.1];K19355|2|2e-30|134|rcu:RCOM_0535040|mannan endo-1,4-beta-mannosidase [EC:3.2.1.78];K14962|4|2e-23|110|smo:SELMODRAFT_430340|COMPASS component SWD2	-	GO:0004674//protein serine/threonine kinase activity;GO:0000166//nucleotide binding	-	gi|970039608|ref|XP_015081141.1|/0/PREDICTED: epidermis-specific secreted glycoprotein EP1-like [Solanum pennellii]
Solyc07g062100.2.1			1.29336		genomic_reference:SL2.40ch07 gene_region:62137754-62139235 transcript_region:SL2.40ch07:62137754..62139235- go_terms:GO:0008270 functional_description:"Bromodomain and PHD finger containing 1 (AHRD V1 *--- B2RRD7_MOUSE); contains Interpro domain(s) IPR019787 Zinc finger, PHD-finger "	K11380|1|4e-169|594|sly:101251493|NuA3 HAT complex component NTO1	-	GO:0046872//metal ion binding	-	gi|460397496|ref|XP_004244303.1|/2.80835e-168/PREDICTED: protein Jade-1 [Solanum lycopersicum]
Solyc07g063490.2.1			1.19951		genomic_reference:SL2.40ch07 gene_region:63189011-63189833 transcript_region:SL2.40ch07:63189011..63189833- functional_description:"Root cap protein 2 (AHRD V1 **-- Q9ZQT1_MAIZE)"	-	-	-	-	gi|460397283|ref|XP_004244197.1|/3.83259e-72/PREDICTED: uncharacterized protein LOC101245970 [Solanum lycopersicum]
Solyc07g066350.1.1			1.09257		evidence_code:10F0H1E1IEG genomic_reference:SL2.40ch07 gene_region:65045913-65047115 transcript_region:SL2.40ch07:65045913..65047115- functional_description:"Unknown Protein (AHRD V1)"	-	-	-	-	gi|460396866|ref|XP_004243991.1|/1.61144e-179/PREDICTED: uncharacterized protein LOC101260742 [Solanum lycopersicum]
Solyc08g007570.2.1			1.17312		genomic_reference:SL2.40ch08 gene_region:2122122-2123598 transcript_region:SL2.40ch08:2122122..2123598+ go_terms:GO:0005515 functional_description:"Unknown Protein (AHRD V1)"	-	-	-	-	gi|565384917|ref|XP_006358368.1|/2.19687e-49/PREDICTED: protein LITTLE ZIPPER 2-like [Solanum tuberosum]
Solyc08g014610.2.1			1.01611		genomic_reference:SL2.40ch08 gene_region:4733819-4743733 transcript_region:SL2.40ch08:4733819..4743733- go_terms:GO:0008453 functional_description:"Alanine--glyoxylate aminotransferase 2-like 1 (AHRD V1 **** AT2L1_MOUSE); contains Interpro domain(s) IPR005814 Aminotransferase class-III "	K16871|1|0.0|925|sly:101258391|4-aminobutyrate---pyruvate transaminase [EC:2.6.1.96]	-	GO:0048037//cofactor binding;GO:0008483//transaminase activity	-	gi|460398460|ref|XP_004244777.1|/0/PREDICTED: gamma aminobutyrate transaminase 2-like [Solanum lycopersicum]
Solyc08g007820.1.1			1.19114		evidence_code:10F0H1E1IEG genomic_reference:SL2.40ch08 gene_region:2326801-2327535 transcript_region:SL2.40ch08:2326801..2327535- go_terms:GO:0016563 functional_description:"Ethylene-responsive transcription factor 10 (AHRD V1 *-** ERF77_ARATH); contains Interpro domain(s) IPR001471 Pathogenesis-related transcriptional factor and ERF, DNA-binding "	K09286|1|8e-37|154|csv:101220749|EREBP-like factor	-	-	-	gi|723720083|ref|XP_010324621.1|/9.56571e-132/PREDICTED: dehydration-responsive element-binding protein 1E-like [Solanum lycopersicum]
Solyc08g068190.2.1			1.23932		genomic_reference:SL2.40ch08 gene_region:54512198-54515152 transcript_region:SL2.40ch08:54512198..54515152+ go_terms:GO:0004029 functional_description:"Aldehyde dehydrogenase (AHRD V1 **** Q43274_MAIZE); contains Interpro domain(s) IPR015590 Aldehyde dehydrogenase "	K00128|1|0.0|1012|sly:101257095|aldehyde dehydrogenase (NAD+) [EC:1.2.1.3]	-	-	-	gi|460399455|ref|XP_004245256.1|/0/PREDICTED: aldehyde dehydrogenase family 2 member B7, mitochondrial-like [Solanum lycopersicum]
Solyc08g074690.2.1			1.5768		genomic_reference:SL2.40ch08 gene_region:56016134-56018999 transcript_region:SL2.40ch08:56016134..56018999- go_terms:GO:0008152,GO:0055114 functional_description:"Polyphenol oxidase (AHRD V1 ***- C0LU17_9ROSI); contains Interpro domain(s) IPR016213 Polyphenol oxidase, plant "	K00422|1|0.0|1081|sly:101261257|polyphenol oxidase [EC:1.10.3.1]	GO:0044424	-	-	gi|460401047|ref|XP_004246041.1|/0/PREDICTED: polyphenol oxidase E, chloroplastic-like [Solanum lycopersicum]
Solyc08g014050.1.1			1.04592		evidence_code:10F0H1E0IEG genomic_reference:SL2.40ch08 gene_region:3562548-3564014 transcript_region:SL2.40ch08:3562548..3564014+ go_terms:GO:0050284 functional_description:"UDP-glucosyltransferase 1 (AHRD V1 **** C6ZRH7_CAPAN); contains Interpro domain(s) IPR002213 UDP-glucuronosyl/UDP-glucosyltransferase "	K08236|1|2e-146|519|cic:CICLE_v10028247mg|limonoid glucosyltransferase [EC:2.4.1.210];K13068|3|2e-125|450|eus:EUTSA_v10020520mg|sinapate 1-glucosyltransferase [EC:2.4.1.120]	-	GO:0016758//transferase activity, transferring hexosyl groups	-	gi|460398408|ref|XP_004244752.1|/0/PREDICTED: cinnamate beta-D-glucosyltransferase-like [Solanum lycopersicum]
Solyc08g007450.1.1			1.5325		evidence_code:10F0H1E0IEG genomic_reference:SL2.40ch08 gene_region:2025883-2026491 transcript_region:SL2.40ch08:2025883..2026491- go_terms:GO:0030599 functional_description:"Pectinesterase (AHRD V1 ***- C0PST8_PICSI); contains Interpro domain(s) IPR006501 Pectinesterase inhibitor "	K01051|1|3e-14|78.6|ath:AT1G53830|pectinesterase [EC:3.1.1.11]	-	-	-	gi|460398327|ref|XP_004244713.1|/6.82352e-110/PREDICTED: 21 kDa protein-like [Solanum lycopersicum]
Solyc08g076620.1.1			1.18002		evidence_code:10F0H1E0IEG genomic_reference:SL2.40ch08 gene_region:57726309-57727619 transcript_region:SL2.40ch08:57726309..57727619+ go_terms:GO:0006508 functional_description:"Xylanase inhibitor (Fragment) (AHRD V1 **-- Q53IQ4_WHEAT); contains Interpro domain(s) IPR001461 Peptidase A1 "	K00924|1|6e-14|79.3|ath:AT5G22850|	-	-	-	gi|723725608|ref|XP_004246190.2|/0/PREDICTED: basic 7S globulin-like [Solanum lycopersicum]
Solyc08g077180.2.1			1.36886		genomic_reference:SL2.40ch08 gene_region:58254085-58261125 transcript_region:SL2.40ch08:58254085..58261125- go_terms:GO:0004743 functional_description:"Pyruvate kinase (AHRD V1 **** Q53WS7_TOBAC); contains Interpro domain(s) IPR001697 Pyruvate kinase "	K00873|1|0.0|1108|sly:101263236|pyruvate kinase [EC:2.7.1.40]	-	GO:0031420;GO:0016301//kinase activity	GO:0006796//phosphate-containing compound metabolic process;GO:0006007//glucose catabolic process	gi|460400711|ref|XP_004245876.1|/0/PREDICTED: pyruvate kinase isozyme G, chloroplastic [Solanum lycopersicum]
Solyc08g077810.1.1			1.73638		evidence_code:10F0H0E0IEG genomic_reference:SL2.40ch08 gene_region:58890201-58891775 transcript_region:SL2.40ch08:58890201..58891775+ go_terms:GO:0016020 functional_description:"Cationic amino acid transporter (AHRD V1 ***- B9HVV3_POPTR); contains Interpro domain(s) IPR015606 Cationic amino acid transporter "	K03294|1|2e-64|245|pvu:PHAVU_002G001800g|basic amino acid/polyamine antiporter, APA family	-	-	-	gi|723725306|ref|XP_010325527.1|/6.43882e-116/PREDICTED: cationic amino acid transporter 6, chloroplastic-like [Solanum lycopersicum]
Solyc08g081470.2.1			2.06692		genomic_reference:SL2.40ch08 gene_region:61685414-61687182 transcript_region:SL2.40ch08:61685414..61687182+ functional_description:"Nitrilase-associated protein (AHRD V1 --*- B6SPJ4_MAIZE)"	K18635|1|3e-30|132|sot:102585225|protein SPIRAL1 and related proteins	-	-	-	gi|460400095|ref|XP_004245571.1|/1.8718e-29/PREDICTED: protein SPIRAL1-like 5 [Solanum lycopersicum]
Solyc09g011870.1.1			1.50449		evidence_code:10F0H1E1IEG genomic_reference:SL2.40ch09 gene_region:5152436-5153608 transcript_region:SL2.40ch09:5152436..5153608- go_terms:GO:0008152,GO:0006571 functional_description:"Prephenate dehydrogenase family protein (AHRD V1 ***- D7KDI5_ARALY); contains Interpro domain(s) IPR016040 NAD(P)-binding domain "	K15227|1|0.0|722|sly:101259361|arogenate dehydrogenase (NADP+), plant [EC:1.3.1.78]	-	-	-	gi|460401710|ref|XP_004246360.1|/0/PREDICTED: arogenate dehydrogenase 2, chloroplastic-like [Solanum lycopersicum]
Solyc09g075330.2.1			1.48092		genomic_reference:SL2.40ch09 gene_region:62540915-62542915 transcript_region:SL2.40ch09:62540915..62542915- go_terms:GO:0005618,GO:0030599 functional_description:"Pectinesterase (AHRD V1 ***- B9I9P7_POPTR); contains Interpro domain(s) IPR000070 Pectinesterase, catalytic "	K01051|1|0.0|1029|sly:101266973|pectinesterase [EC:3.1.1.11]	-	-	-	gi|460403854|ref|XP_004247401.1|/0/PREDICTED: probable pectinesterase/pectinesterase inhibitor 7 [Solanum lycopersicum]
Solyc09g084490.2.1			1.14689		genomic_reference:SL2.40ch09 gene_region:64538262-64539947 transcript_region:SL2.40ch09:64538262..64539947+ go_terms:GO:0009611 functional_description:"Proteinase inhibitor I (AHRD V1 ***- Q53X28_SOLTU); contains Interpro domain(s) IPR000864 Proteinase inhibitor I13, potato inhibitor I "	-	-	GO:0016787//hydrolase activity;GO:0004866//endopeptidase inhibitor activity	GO:0006950//response to stress;GO:0051346//negative regulation of hydrolase activity	gi|460404377|ref|XP_004247659.1|/1.83924e-56/PREDICTED: wound-induced proteinase inhibitor 1-like [Solanum lycopersicum]
Solyc09g089800.1.1			1.44057		evidence_code:10F0H1E0IEG genomic_reference:SL2.40ch09 gene_region:64815047-64816310 transcript_region:SL2.40ch09:64815047..64816310+ go_terms:GO:0009815 functional_description:"1-aminocyclopropane-1-carboxylate oxidase-like protein (AHRD V1 **-* Q9LTH8_ARATH); contains Interpro domain(s) IPR005123 Oxoglutarate and iron-dependent oxygenase "	K13229|1|7e-64|244|zma:541977|2,4-dihydroxy-1,4-benzoxazin-3-one-glucoside dioxygenase [EC:1.14.20.2];K06892|2|1e-50|200|smo:SELMODRAFT_451460|feruloyl-CoA ortho-hydroxylase [EC:1.14.11.-]	-	-	-	gi|460404910|ref|XP_004247921.1|/0/PREDICTED: 1-aminocyclopropane-1-carboxylate oxidase homolog 1-like [Solanum lycopersicum]
Solyc09g091400.2.1			1.40864		genomic_reference:SL2.40ch09 gene_region:66031095-66035023 transcript_region:SL2.40ch09:66031095..66035023- go_terms:GO:0004675 functional_description:"Receptor like kinase, RLK"	K17422|1|0.0|1422|mtr:MTR_5g045910|large subunit ribosomal protein L41;K00924|2|3e-159|563|vvi:100260741|	GO:0031224//intrinsic component of membrane	GO:0004871//signal transducer activity;GO:0004713//protein tyrosine kinase activity;GO:0016628//oxidoreductase activity, acting on the CH-CH group of donors, NAD or NADP as acceptor;GO:0032559//adenyl ribonucleotide binding	GO:0006464//cellular protein modification process	gi|723732770|ref|XP_010326812.1|/0/PREDICTED: receptor-like protein kinase 2 [Solanum lycopersicum]
Solyc10g007110.2.1			1.09754		genomic_reference:SL2.40ch10 gene_region:1508116-1511280 transcript_region:SL2.40ch10:1508116..1511280- go_terms:GO:0004838 functional_description:"Tyrosine aminotransferase (AHRD V1 **** Q8GUE9_SOLSC); contains Interpro domain(s) IPR005958 Tyrosine/nicotianamine aminotransferase "	K00815|1|0.0|863|sly:101264863|tyrosine aminotransferase [EC:2.6.1.5]	-	GO:0016769//transferase activity, transferring nitrogenous groups;GO:0048037//cofactor binding;GO:0016846//carbon-sulfur lyase activity	GO:0008652//cellular amino acid biosynthetic process	gi|460405583|ref|XP_004248255.1|/0/PREDICTED: probable aminotransferase TAT2 [Solanum lycopersicum]
Solyc10g007290.2.1			1.14445		genomic_reference:SL2.40ch10 gene_region:1686062-1694134 transcript_region:SL2.40ch10:1686062..1694134- go_terms:GO:0005515 functional_description:"Phosphoenolpyruvate carboxylase (AHRD V1 ***- A6YM32_RICCO); contains Interpro domain(s) IPR015813 Pyruvate/Phosphoenolpyruvate kinase, catalytic core IPR001449 Phosphoenolpyruvate carboxylase "	K01595|1|0.0|1904|sly:101261166|phosphoenolpyruvate carboxylase [EC:4.1.1.31]	GO:0044424	GO:0004611//phosphoenolpyruvate carboxykinase activity	GO:0071704//organic substance metabolic process;GO:0009060//aerobic respiration	gi|460405557|ref|XP_004248242.1|/0/PREDICTED: phosphoenolpyruvate carboxylase [Solanum lycopersicum]
Solyc10g044510.1.1			1.21135		evidence_code:10F0H1E0IEG genomic_reference:SL2.40ch10 gene_region:22128868-22135940 transcript_region:SL2.40ch10:22128868..22135940+ go_terms:GO:0016021 functional_description:"MLO-like protein 4 (AHRD V1 ***- B6TXU3_MAIZE); contains Interpro domain(s) IPR004326 Mlo-related protein "	K08472|1|0.0|1070|sly:101262263|mlo protein	-	-	-	gi|460406802|ref|XP_004248847.1|/0/PREDICTED: MLO-like protein 4 [Solanum lycopersicum]
Solyc10g075090.1.1			1.02122		evidence_code:10F0H0E1IEG genomic_reference:SL2.40ch10 gene_region:58125039-58125556 transcript_region:SL2.40ch10:58125039..58125556- go_terms:GO:0005516,GO:0005319 functional_description:"Non-specific lipid-transfer protein (AHRD V1 **** Q4A1N0_SOLLC); contains Interpro domain(s) IPR013770 Plant lipid transfer protein and hydrophobic protein, helical "	-	-	-	GO:0051234//establishment of localization	gi|350535717|ref|NP_001233953.1|/3.28147e-38/non-specific lipid-transfer protein 2 precursor [Solanum lycopersicum]
Solyc00g071180.2.1				5.17506	genomic_reference:SL2.40ch00 gene_region:14602007-14605548 transcript_region:SL2.40ch00:14602007..14605548- go_terms:GO:0004869,GO:0050897 functional_description:"Cysteine proteinase inhibitor (AHRD V1 *-** Q2VY67_9ERIC); contains Interpro domain(s) IPR000010 Proteinase inhibitor I25, cystatin "	K13899|1|5e-15|82.8|sita:101764085|cystatin-C	-	-	-	gi|723754485|ref|XP_004253396.2|/5.05799e-124/PREDICTED: multicystatin, partial [Solanum lycopersicum]
Solyc00g075440.1.1				1.30227	evidence_code:10F0H0E0IEG genomic_reference:SL2.40ch00 gene_region:14781133-14782088 transcript_region:SL2.40ch00:14781133..14782088- functional_description:"Unknown Protein (AHRD V1)"	-	-	-	-	gi|970068454|ref|XP_015061353.1|/1.3196e-13/PREDICTED: extensin-2-like isoform X2 [Solanum pennellii]
Solyc00g075450.2.1				1.0267	genomic_reference:SL2.40ch00 gene_region:14784185-14785509 transcript_region:SL2.40ch00:14784185..14785509- functional_description:"Unknown Protein (AHRD V1)"	-	-	-	-	-
Solyc00g145170.1.1				2.81725	evidence_code:10F0H1E0IEG genomic_reference:SL2.40ch00 gene_region:17251047-17251697 transcript_region:SL2.40ch00:17251047..17251697+ go_terms:GO:0004867 functional_description:"Proteinase inhibitor II (AHRD V1 ***- Q3S483_SOLTU); contains Interpro domain(s) IPR003465 Proteinase inhibitor I20, Pin2 "	-	-	GO:0030414//peptidase inhibitor activity	-	gi|723684416|ref|XP_010317559.1|/4.23152e-70/PREDICTED: proteinase inhibitor type-2 P303.51 [Solanum lycopersicum]
Solyc01g005470.2.1				1.33877	genomic_reference:SL2.40ch01 gene_region:322628-324932 transcript_region:SL2.40ch01:322628..324932- functional_description:"Cell number regulator 10 (AHRD V1 **-- D9HP26_MAIZE); contains Interpro domain(s) IPR006461 Protein of unknown function Cys-rich "	K14006|1|1e-19|97.1|tcc:TCM_045610|protein transport protein SEC23	-	-	-	gi|460365665|ref|XP_004228721.1|/5.27473e-101/PREDICTED: protein PLANT CADMIUM RESISTANCE 2-like [Solanum lycopersicum]
Solyc01g005500.2.1				2.52035	genomic_reference:SL2.40ch01 gene_region:344855-346514 transcript_region:SL2.40ch01:344855..346514+ go_terms:GO:0008152,GO:0055114 functional_description:"3-phenylpropionate-dihydrodiol/cinnamic acid-dihydrodiol dehydrogenase (AHRD V1 *-*- HCAB_SHIFL); contains Interpro domain(s) IPR002347 Glucose/ribitol dehydrogenase "	K09841|1|2e-61|236|egu:105045553|xanthoxin dehydrogenase [EC:1.1.1.288]	-	GO:0003824//catalytic activity	-	gi|460365635|ref|XP_004228706.1|/1.93126e-134/PREDICTED: secoisolariciresinol dehydrogenase-like [Solanum lycopersicum]
Solyc01g005870.1.1				1.74407	evidence_code:10F0H1E1IEG genomic_reference:SL2.40ch01 gene_region:582018-584457 transcript_region:SL2.40ch01:582018..584457- go_terms:GO:0016301 functional_description:"LRR receptor-like serine/threonine-protein kinase, RLP"	K10406|1|3e-97|357|tcc:TCM_032503|kinesin family member C2/C3;K13420|3|9e-76|285|bvg:104883663|LRR receptor-like serine/threonine-protein kinase FLS2 [EC:2.7.11.1]	-	-	-	gi|460365469|ref|XP_004228624.1|/0/PREDICTED: receptor-like protein 12 [Solanum lycopersicum]
Solyc01g006170.2.1				1.09589	genomic_reference:SL2.40ch01 gene_region:809135-810275 transcript_region:SL2.40ch01:809135..810275- go_terms:GO:0005515 functional_description:"rRNA processing protein ebna1-binding protein-related (AHRD V1 *--* C4QG91_SCHMA); contains Interpro domain(s) IPR008610 Eukaryotic rRNA processing "	K14823|1|4e-126|451|sly:101264660|rRNA-processing protein EBP2	-	-	-	gi|460365588|ref|XP_004228683.1|/2.75004e-125/PREDICTED: probable rRNA-processing protein EBP2 homolog [Solanum lycopersicum]
Solyc01g008620.2.1				2.43257	genomic_reference:SL2.40ch01 gene_region:2700728-2702463 transcript_region:SL2.40ch01:2700728..2702463+ go_terms:GO:0005515,GO:0008810 functional_description:"Beta-1 3-glucanase (AHRD V1 ***- Q9SYX6_TOBAC); contains Interpro domain(s) IPR000490 Glycoside hydrolase, family 17 "	K15429|1|2e-47|190|cic:CICLE_v10007363mg|tRNA (guanine37-N1)-methyltransferase [EC:2.1.1.228];K19619|3|6e-46|185|eus:EUTSA_v10006713mg|tyrosyl-DNA phosphodiesterase 2 [EC:3.1.4.-];K10761|5|3e-43|176|cic:CICLE_v10027573mg|tRNA(His) guanylyltransferase [EC:2.7.7.79]	GO:0031012//extracellular matrix	GO:0043167//ion binding;GO:0008422//beta-glucosidase activity	GO:0033554//cellular response to stress;GO:0044238//primary metabolic process	gi|806638834|ref|NP_001234798.2|/0/glucan endo-1,3-beta-glucosidase A precursor [Solanum lycopersicum]
Solyc01g010480.2.1				1.59641	genomic_reference:SL2.40ch01 gene_region:5365583-5369039 transcript_region:SL2.40ch01:5365583..5369039- go_terms:GO:0005515 functional_description:"Potassium voltage-gated channel subfamily H member 8 (AHRD V1 *--- KCNH8_HUMAN); contains Interpro domain(s) IPR013767 PAS fold "	K08282|1|1e-42|175|ota:Ot16g02900|non-specific serine/threonine protein kinase [EC:2.7.11.1]	-	GO:0060089	GO:0007165//signal transduction	gi|460365015|ref|XP_004228401.1|/0/PREDICTED: protein TWIN LOV 1-like isoform X1 [Solanum lycopersicum]
Solyc01g010770.2.1				1.22604	genomic_reference:SL2.40ch01 gene_region:5825560-5828696 transcript_region:SL2.40ch01:5825560..5828696- go_terms:GO:0005515 functional_description:"Spfh domain / band 7 family protein (AHRD V1 **-- B4AS86_FRANO); contains Interpro domain(s) IPR001107 Band 7 protein "	-	GO:0044464	-	-	gi|460364983|ref|XP_004228385.1|/7.26893e-148/PREDICTED: hypersensitive-induced response protein 1 [Solanum lycopersicum]
Solyc01g044240.2.1				1.25987	genomic_reference:SL2.40ch01 gene_region:37546094-37550895 transcript_region:SL2.40ch01:37546094..37550895+ functional_description:"Unknown Protein (AHRD V1)"	-	-	-	-	-
Solyc01g057910.2.1				1.1745	genomic_reference:SL2.40ch01 gene_region:57222003-57223704 transcript_region:SL2.40ch01:57222003..57223704+ go_terms:GO:0003700 functional_description:"MYB transcription factor (AHRD V1 **** Q39550_CRAPL); contains Interpro domain(s) IPR015495 Myb transcription factor "	K09422|1|4e-148|525|sly:101246560|myb proto-oncogene protein, plant	-	-	-	gi|460366312|ref|XP_004229031.1|/3.10532e-147/PREDICTED: transcription factor MYB108-like [Solanum lycopersicum]
Solyc01g059990.2.1				1.96446	genomic_reference:SL2.40ch01 gene_region:62210623-62226187 transcript_region:SL2.40ch01:62210623..62226187+ functional_description:"Serine/threonine-protein phosphatase 7 long form homolog (AHRD V1 *--- PPP7L_ARATH); contains Interpro domain(s) IPR019557 Aminotransferase-like, plant mobile domain "	K17604|1|2e-46|162|csv:101203656|zinc finger SWIM domain-containing protein 3	GO:0043231//intracellular membrane-bounded organelle	GO:0043167//ion binding;GO:0008422//beta-glucosidase activity	GO:0044238//primary metabolic process;GO:0006950//response to stress	gi|460376906|ref|XP_004234237.1|/0/PREDICTED: uncharacterized protein LOC101244554 [Solanum lycopersicum]
Solyc01g060010.1.1				7.59991	evidence_code:10F0H1E0IEG genomic_reference:SL2.40ch01 gene_region:62219514-62220353 transcript_region:SL2.40ch01:62219514..62220353- go_terms:GO:0008810 functional_description:"Beta-glucanase (AHRD V1 ***- Q53X08_NICPL); contains Interpro domain(s) IPR000490 Glycoside hydrolase, family 17 "	K15429|1|2e-22|106|cic:CICLE_v10007363mg|tRNA (guanine37-N1)-methyltransferase [EC:2.1.1.228];K13098|2|7e-21|101|crb:CARUB_v10028073mg|RNA-binding protein FUS;K19619|5|5e-19|95.1|eus:EUTSA_v10006713mg|tyrosyl-DNA phosphodiesterase 2 [EC:3.1.4.-]	-	GO:0004553//hydrolase activity, hydrolyzing O-glycosyl compounds	GO:0008152//metabolic process	gi|969996441|ref|XP_015063196.1|/3.94815e-134/PREDICTED: glucan endo-1,3-beta-glucosidase, basic isoform 1-like [Solanum pennellii]
Solyc01g060020.2.1				2.01178	genomic_reference:SL2.40ch01 gene_region:62224181-62226272 transcript_region:SL2.40ch01:62224181..62226272- go_terms:GO:0005975 functional_description:"Beta-glucanase (AHRD V1 ***- Q53X08_NICPL); contains Interpro domain(s) IPR000490 Glycoside hydrolase, family 17 "	K15429|1|1e-43|177|cic:CICLE_v10007363mg|tRNA (guanine37-N1)-methyltransferase [EC:2.1.1.228];K13098|2|1e-40|167|crb:CARUB_v10028073mg|RNA-binding protein FUS;K19619|5|5e-39|162|eus:EUTSA_v10006713mg|tyrosyl-DNA phosphodiesterase 2 [EC:3.1.4.-]	GO:0043231//intracellular membrane-bounded organelle	GO:0043167//ion binding;GO:0008422//beta-glucosidase activity	GO:0044238//primary metabolic process;GO:0006950//response to stress	gi|350537435|ref|NP_001234805.1|/0/glucan endo-1,3-beta-glucosidase B precursor [Solanum lycopersicum]
Solyc01g067020.2.1				3.02857	genomic_reference:SL2.40ch01 gene_region:67742342-67746792 transcript_region:SL2.40ch01:67742342..67746792- go_terms:GO:0004675 functional_description:"Receptor like kinase, RLK"	K04730|1|8e-75|282|egu:105039392|interleukin-1 receptor-associated kinase 1 [EC:2.7.11.1];K04733|4|3e-66|253|dosa:Os01t0819100-01|interleukin-1 receptor-associated kinase 4 [EC:2.7.11.1]	-	-	-	gi|930588886|ref|NP_001234580.2|/0/atypical receptor-like kinase 1 precursor [Solanum lycopersicum]
Solyc01g067300.2.1				1.24454	genomic_reference:SL2.40ch01 gene_region:68108199-68112618 transcript_region:SL2.40ch01:68108199..68112618- functional_description:"UPF0497 membrane protein 13 (AHRD V1 ***- U497D_SOYBN); contains Interpro domain(s) IPR006459 Uncharacterised protein family UPF0497, trans-membrane plant subgroup "	-	-	-	-	gi|460366703|ref|XP_004229219.1|/1.34811e-62/PREDICTED: CASP-like protein 1 [Solanum lycopersicum]
Solyc01g068380.2.1				1.26814	genomic_reference:SL2.40ch01 gene_region:69972924-69982844 transcript_region:SL2.40ch01:69972924..69982844- go_terms:GO:0004722,GO:0005515 functional_description:"Purple acid phosphatase (AHRD V1 *-** B6TKL3_MAIZE); contains Interpro domain(s) IPR004843 Metallophosphoesterase "	-	-	-	-	gi|723657781|ref|XP_004229163.2|/0/PREDICTED: nucleotide pyrophosphatase/phosphodiesterase-like [Solanum lycopersicum]
Solyc01g079100.2.1				1.05938	genomic_reference:SL2.40ch01 gene_region:70675984-70679430 transcript_region:SL2.40ch01:70675984..70679430+ go_terms:GO:0008270 functional_description:"Palmitoyltransferase erf2 (AHRD V1 *-*- C5FZI1_NANOT); contains Interpro domain(s) IPR001594 Zinc finger, DHHC-type "	K18932|1|0.0|849|sly:101260264|palmitoyltransferase [EC:2.3.1.225]	-	-	-	gi|460367006|ref|XP_004229366.1|/0/PREDICTED: protein S-acyltransferase 18 [Solanum lycopersicum]
Solyc01g080020.2.1				1.66491	genomic_reference:SL2.40ch01 gene_region:71657539-71659169 transcript_region:SL2.40ch01:71657539..71659169- go_terms:GO:0006508 functional_description:"Xylanase inhibitor (Fragment) (AHRD V1 **-- Q53IQ4_WHEAT); contains Interpro domain(s) IPR001461 Peptidase A1 "	K00924|1|1e-08|62.0|ath:AT5G22850|	-	-	-	gi|460367144|ref|XP_004229435.1|/0/PREDICTED: basic 7S globulin-like [Solanum lycopersicum]
Solyc01g080870.2.1				2.13691	genomic_reference:SL2.40ch01 gene_region:72695723-72699855 transcript_region:SL2.40ch01:72695723..72699855- go_terms:GO:0042936 functional_description:"Peptide transporter-like protein (AHRD V1 **-* Q9SVS9_ARATH); contains Interpro domain(s) IPR000109 TGF-beta receptor, type I/II extracellular region "	K14638|1|0.0|1104|sot:102604984|solute carrier family 15 (peptide/histidine transporter), member 3/4	-	-	-	gi|460367286|ref|XP_004229506.1|/0/PREDICTED: protein NRT1/ PTR FAMILY 7.3-like [Solanum lycopersicum]
Solyc01g080910.2.1				1.70367	genomic_reference:SL2.40ch01 gene_region:72759939-72761213 transcript_region:SL2.40ch01:72759939..72761213+ functional_description:"Unknown Protein (AHRD V1)"	-	-	-	-	gi|460367295|ref|XP_004229510.1|/4.05246e-136/PREDICTED: uncharacterized protein LOC101252815 [Solanum lycopersicum]
Solyc01g081600.2.1				2.3095	genomic_reference:SL2.40ch01 gene_region:73302645-73303958 transcript_region:SL2.40ch01:73302645..73303958- go_terms:GO:0006869 functional_description:"Non-specific lipid-transfer protein (AHRD V1 ***- Q6E0V1_NICGL); contains Interpro domain(s) IPR013770 Plant lipid transfer protein and hydrophobic protein, helical "	-	-	-	GO:0051234//establishment of localization	gi|460367378|ref|XP_004229551.1|/9.91071e-64/PREDICTED: non-specific lipid-transfer protein 1-like [Solanum lycopersicum]
Solyc01g086730.2.1				1.31708	genomic_reference:SL2.40ch01 gene_region:73445060-73446574 transcript_region:SL2.40ch01:73445060..73446574+ functional_description:"DUF803 domain membrane protein (AHRD V1 **-- Q4WRL6_ASPFU); contains Interpro domain(s) IPR008521 Protein of unknown function DUF803 "	-	-	-	-	gi|460367473|ref|XP_004229598.1|/0/PREDICTED: probable magnesium transporter NIPA8 [Solanum lycopersicum]
Solyc01g087080.2.1				1.03284	genomic_reference:SL2.40ch01 gene_region:73777030-73779472 transcript_region:SL2.40ch01:73777030..73779472+ functional_description:"Unknown Protein (AHRD V1)"	-	-	-	-	gi|831360260|ref|NP_001296742.1|/0/uncharacterized protein LOC101244228 [Solanum lycopersicum]
Solyc01g087280.1.1				3.7423	evidence_code:10F0H1E0IEG genomic_reference:SL2.40ch01 gene_region:73976402-73980711 transcript_region:SL2.40ch01:73976402..73980711+ go_terms:GO:0004650 functional_description:"Polygalacturonase A (AHRD V1 **** Q9M6S2_ACTCH); contains Interpro domain(s) IPR000743 Glycoside hydrolase, family 28 "	K01213|1|0.0|880|sly:101263946|galacturan 1,4-alpha-galacturonidase [EC:3.2.1.67];K01184|3|2e-117|423|rcu:RCOM_0968450|polygalacturonase [EC:3.2.1.15]	-	-	-	gi|460370555|ref|XP_004231118.1|/0/PREDICTED: polygalacturonase-like [Solanum lycopersicum]
Solyc01g087800.2.1				1.27694	genomic_reference:SL2.40ch01 gene_region:74452785-74455148 transcript_region:SL2.40ch01:74452785..74455148+ go_terms:GO:0006508,GO:0043086 functional_description:"Subtilisin-like protease (AHRD V1 **-- O82777_SOLLC); contains Interpro domain(s) IPR015500 Peptidase S8, subtilisin-related "	K18443|1|2e-101|370|rcu:RCOM_0732470|golgi-specific brefeldin A-resistance guanine nucleotide exchange factor 1;K11267|2|3e-17|91.7|mtr:MTR_091s0011|sister chromatid cohesion protein PDS5;K13199|3|1e-16|89.4|mtr:MTR_7g081660|plasminogen activator inhibitor 1 RNA-binding protein	-	GO:0005515//protein binding;GO:0004175//endopeptidase activity	GO:0019538//protein metabolic process;GO:0044092//negative regulation of molecular function	gi|723660040|ref|XP_004229664.2|/0/PREDICTED: subtilisin-like protease [Solanum lycopersicum]
Solyc01g087810.2.1				3.37089	genomic_reference:SL2.40ch01 gene_region:74457667-74460205 transcript_region:SL2.40ch01:74457667..74460205+ go_terms:GO:0006508,GO:0043086 functional_description:"Subtilisin-like protease (AHRD V1 **-- O82777_SOLLC); contains Interpro domain(s) IPR015500 Peptidase S8, subtilisin-related "	K18443|1|3e-97|357|rcu:RCOM_0732470|golgi-specific brefeldin A-resistance guanine nucleotide exchange factor 1;K11267|2|2e-18|95.5|mtr:MTR_091s0011|sister chromatid cohesion protein PDS5;K13199|3|1e-16|89.4|mtr:MTR_7g081660|plasminogen activator inhibitor 1 RNA-binding protein	-	GO:0005515//protein binding;GO:0004175//endopeptidase activity	GO:0019538//protein metabolic process;GO:0044092//negative regulation of molecular function	gi|460367609|ref|XP_004229665.1|/0/PREDICTED: subtilisin-like protease [Solanum lycopersicum]
Solyc01g087840.2.1				1.28894	genomic_reference:SL2.40ch01 gene_region:74475423-74478080 transcript_region:SL2.40ch01:74475423..74478080+ go_terms:GO:0004252 functional_description:"Subtilisin-like protease (AHRD V1 **-- O82006_SOLLC); contains Interpro domain(s) IPR015500 Peptidase S8, subtilisin-related "	K18443|1|2e-92|341|rcu:RCOM_0732470|golgi-specific brefeldin A-resistance guanine nucleotide exchange factor 1;K11267|2|4e-15|84.3|mtr:MTR_091s0011|sister chromatid cohesion protein PDS5;K13199|3|1e-12|76.3|mtr:MTR_7g081660|plasminogen activator inhibitor 1 RNA-binding protein	-	GO:0005515//protein binding;GO:0004175//endopeptidase activity	GO:0019538//protein metabolic process;GO:0044092//negative regulation of molecular function	gi|3970757|emb|CAA07062.1|/0/SBT4E protein [Solanum lycopersicum]
Solyc01g091170.2.1				1.42227	genomic_reference:SL2.40ch01 gene_region:76623898-76626116 transcript_region:SL2.40ch01:76623898..76626116+ go_terms:GO:0046872,GO:0055114 functional_description:"Agmatinase (AHRD V1 ***- Q1IPT1_ACIBL); contains Interpro domain(s) IPR016160 Aldehyde dehydrogenase, conserved site IPR006035 Ureohydrolase "	K01476|1|0.0|665|sly:544271|arginase [EC:3.5.3.1]	-	GO:0016813//hydrolase activity, acting on carbon-nitrogen (but not peptide) bonds, in linear amidines;GO:0043169//cation binding	GO:0009446//putrescine biosynthetic process	gi|350538867|ref|NP_001233851.1|/0/arginase 2 [Solanum lycopersicum]
Solyc01g094260.2.1				1.19086	genomic_reference:SL2.40ch01 gene_region:77565592-77569466 transcript_region:SL2.40ch01:77565592..77569466+ go_terms:GO:0008152,GO:0055114 functional_description:"Short-chain dehydrogenase/reductase (AHRD V1 ***- B0KZQ5_CAPAN); contains Interpro domain(s) IPR002347 Glucose/ribitol dehydrogenase "	K15095|1|1e-176|619|sly:101263847|(+)-neomenthol dehydrogenase [EC:1.1.1.208]	-	GO:0016616//oxidoreductase activity, acting on the CH-OH group of donors, NAD or NADP as acceptor	GO:0008152//metabolic process;GO:0006950//response to stress	gi|723660961|ref|XP_010326206.1|/7.96613e-176/PREDICTED: (+)-neomenthol dehydrogenase [Solanum lycopersicum]
Solyc01g094270.2.1				1.33106	genomic_reference:SL2.40ch01 gene_region:77571339-77574562 transcript_region:SL2.40ch01:77571339..77574562+ go_terms:GO:0004090 functional_description:"Carbonyl reductase 1 (AHRD V1 **** B6U607_MAIZE); contains Interpro domain(s) IPR002347 Glucose/ribitol dehydrogenase "	K15095|1|1e-169|596|sot:102582129|(+)-neomenthol dehydrogenase [EC:1.1.1.208]	-	GO:0016616//oxidoreductase activity, acting on the CH-OH group of donors, NAD or NADP as acceptor	GO:0008152//metabolic process;GO:0006950//response to stress	gi|565344880|ref|XP_006339531.1|/8.17853e-169/PREDICTED: (+)-neomenthol dehydrogenase-like [Solanum tuberosum]
Solyc01g095080.2.1				3.10434	genomic_reference:SL2.40ch01 gene_region:78214067-78216996 transcript_region:SL2.40ch01:78214067..78216996- go_terms:GO:0042803,GO:0016847 functional_description:"1-aminocyclopropane-1-carboxylate synthase (AHRD V1 **** O65209_NICGU); contains Interpro domain(s) IPR004839 Aminotransferase, class I and II IPR004838 Aminotransferases, class-I, pyridoxal-phosphate-binding site "	K01762|1|0.0|956|sly:606304|1-aminocyclopropane-1-carboxylate synthase [EC:4.4.1.14]	-	GO:0016740//transferase activity;GO:0048037//cofactor binding;GO:0016846//carbon-sulfur lyase activity	GO:0008652//cellular amino acid biosynthetic process;GO:0003006//developmental process involved in reproduction;GO:0009692//ethylene metabolic process	gi|924183610|ref|NP_001234178.2|/0/1-aminocyclopropane-1-carboxylate synthase 2 [Solanum lycopersicum]
Solyc01g096860.1.1				1.13406	evidence_code:10F0H1E0IEG genomic_reference:SL2.40ch01 gene_region:79614838-79618588 transcript_region:SL2.40ch01:79614838..79618588- go_terms:GO:0003677,GO:0006355 functional_description:"AP2-like ethylene-responsive transcription factor At1g16060 (AHRD V1 *-*- AP2L1_ARATH); contains Interpro domain(s) IPR001471 Pathogenesis-related transcriptional factor and ERF, DNA-binding "	K09285|1|4e-79|295|atr:18427038|AP2-like factor, ANT lineage	GO:0043231//intracellular membrane-bounded organelle	GO:0003676//nucleic acid binding;GO:0001071//nucleic acid binding transcription factor activity	GO:0006641//triglyceride metabolic process;GO:0034285;GO:0006096//glycolytic process;GO:0006351//transcription, DNA-templated	gi|460370787|ref|XP_004231231.1|/0/PREDICTED: ethylene-responsive transcription factor WRI1 [Solanum lycopersicum]
Solyc01g097270.2.1				1.4941	genomic_reference:SL2.40ch01 gene_region:79940651-79942014 transcript_region:SL2.40ch01:79940651..79942014- go_terms:GO:0005515 functional_description:"Chitinase (Fragment) (AHRD V1 *--- Q38777_ALLSA); contains Interpro domain(s) IPR000726 Glycoside hydrolase, family 19, catalytic IPR001153 Barwin "	K01183|1|7e-15|82.0|tcc:TCM_006498|chitinase [EC:3.2.1.14]	-	GO:0030247//polysaccharide binding	GO:0006952//defense response	gi|460368474|ref|XP_004230091.1|/4.61815e-118/PREDICTED: wound-induced protein WIN2 [Solanum lycopersicum]
Solyc01g097550.2.1				1.25982	genomic_reference:SL2.40ch01 gene_region:80116475-80118125 transcript_region:SL2.40ch01:80116475..80118125+ go_terms:GO:0005544 functional_description:"Annexin 11 (AHRD V1 ***- D6QX28_SOYBN); contains Interpro domain(s) IPR015472 Annexin like protein IPR001464 Annexin "	K17099|1|3e-99|362|vvi:100253408|annexin A13	-	GO:0005488//binding	-	gi|460368509|ref|XP_004230108.1|/4.11692e-167/PREDICTED: annexin D4-like [Solanum lycopersicum]
Solyc01g099620.2.1				2.14015	genomic_reference:SL2.40ch01 gene_region:81563045-81567144 transcript_region:SL2.40ch01:81563045..81567144- go_terms:GO:0016174 functional_description:"Respiratory burst oxidase-like protein (AHRD V1 **** C1IHQ9_9ROSI); contains Interpro domain(s) IPR013121 Ferric reductase, NAD binding "	K13447|1|0.0|1720|sly:101251928|respiratory burst oxidase [EC:1.6.3.- 1.11.1.-]	GO:0031224//intrinsic component of membrane	GO:0046914//transition metal ion binding;GO:0016209//antioxidant activity;GO:0050662//coenzyme binding;GO:0050664//oxidoreductase activity, acting on NAD(P)H, oxygen as acceptor	GO:0008152//metabolic process	gi|460368758|ref|XP_004230232.1|/0/PREDICTED: respiratory burst oxidase homolog protein B [Solanum lycopersicum]
Solyc01g101170.2.1				5.19902	genomic_reference:SL2.40ch01 gene_region:82768763-82771174 transcript_region:SL2.40ch01:82768763..82771174- go_terms:GO:0080017,GO:0080016 functional_description:"Alpha-humulene/(-)-(E)-beta-caryophyllene synthase (AHRD V1 **** HUMS_ARATH); contains Interpro domain(s) IPR005630 Terpene synthase, metal-binding domain "	K18117|1|0.0|1077|sly:100820700|viridiflorene synthase [EC:4.2.3.88];K14182|3|0.0|968|sot:102577472|vetispiradiene synthase [EC:4.2.3.21]	GO:0044424	GO:0046872//metal ion binding;GO:0010334//sesquiterpene synthase activity	-	gi|356582313|ref|NP_001239040.1|/0/viridiflorene synthase [Solanum lycopersicum]
Solyc01g101180.2.1				6.03526	genomic_reference:SL2.40ch01 gene_region:82781170-82783261 transcript_region:SL2.40ch01:82781170..82783261+ go_terms:GO:0080017,GO:0080016 functional_description:"Alpha-humulene/(-)-(E)-beta-caryophyllene synthase (AHRD V1 **** HUMS_ARATH); contains Interpro domain(s) IPR005630 Terpene synthase, metal-binding domain "	K14182|1|0.0|986|sly:101264374|vetispiradiene synthase [EC:4.2.3.21];K18117|3|0.0|937|sot:102582444|viridiflorene synthase [EC:4.2.3.88]	GO:0044424	GO:0046872//metal ion binding;GO:0010334//sesquiterpene synthase activity	-	gi|460369011|ref|XP_004230358.1|/0/PREDICTED: vetispiradiene synthase 1 isoform X1 [Solanum lycopersicum]
Solyc01g101190.2.1				5.74226	genomic_reference:SL2.40ch01 gene_region:82786563-82788821 transcript_region:SL2.40ch01:82786563..82788821+ go_terms:GO:0080017,GO:0080016 functional_description:"Alpha-humulene/(-)-(E)-beta-caryophyllene synthase (AHRD V1 **** HUMS_ARATH); contains Interpro domain(s) IPR005630 Terpene synthase, metal-binding domain "	K14182|1|0.0|1048|sly:101264374|vetispiradiene synthase [EC:4.2.3.21];K18117|4|0.0|950|sly:100820700|viridiflorene synthase [EC:4.2.3.88]	GO:0044424	GO:0046872//metal ion binding;GO:0010334//sesquiterpene synthase activity	-	gi|460369013|ref|XP_004230359.1|/0/PREDICTED: vetispiradiene synthase 1 [Solanum lycopersicum]
Solyc01g101210.2.1				8.64746	genomic_reference:SL2.40ch01 gene_region:82795416-82797728 transcript_region:SL2.40ch01:82795416..82797728+ go_terms:GO:0080017,GO:0080016 functional_description:"Alpha-humulene/(-)-(E)-beta-caryophyllene synthase (AHRD V1 **** HUMS_ARATH); contains Interpro domain(s) IPR005630 Terpene synthase, metal-binding domain "	K14182|1|0.0|1025|sly:101264676|vetispiradiene synthase [EC:4.2.3.21];K18117|5|0.0|921|sot:102582444|viridiflorene synthase [EC:4.2.3.88]	GO:0044424	GO:0046872//metal ion binding;GO:0010334//sesquiterpene synthase activity	-	gi|460369015|ref|XP_004230360.1|/0/PREDICTED: vetispiradiene synthase 1 [Solanum lycopersicum]
Solyc01g103650.2.1				1.10685	genomic_reference:SL2.40ch01 gene_region:83958124-83964384 transcript_region:SL2.40ch01:83958124..83964384+ go_terms:GO:0003824 functional_description:"Hydrolase alpha/beta fold family (AHRD V1 **-- A4VRL9_PSEU5); contains Interpro domain(s) IPR012020 AB-hydrolase YheT, putative "	K13696|1|0.0|875|sly:101244716|abhydrolase domain-containing protein 1/3	-	-	-	gi|460369218|ref|XP_004230460.1|/0/PREDICTED: abhydrolase domain-containing protein 3 [Solanum lycopersicum]
Solyc01g104230.2.1				1.29987	genomic_reference:SL2.40ch01 gene_region:84436367-84437864 transcript_region:SL2.40ch01:84436367..84437864- functional_description:"F-box family protein (AHRD V1 ***- D7KLJ3_ARALY)"	-	-	-	-	gi|460369304|ref|XP_004230503.1|/0/PREDICTED: F-box protein At1g10780 [Solanum lycopersicum]
Solyc01g105450.2.1				2.31611	genomic_reference:SL2.40ch01 gene_region:85376669-85380983 transcript_region:SL2.40ch01:85376669..85380983- go_terms:GO:0008559 functional_description:"ABC transporter G family member 11 (AHRD V1 ***- AB11G_ARATH); contains Interpro domain(s) IPR013525 ABC-2 type transporter "	K05681|1|1e-109|397|smo:SELMODRAFT_10835|ATP-binding cassette, subfamily G (WHITE), member 2	-	-	-	gi|460369402|ref|XP_004230551.1|/0/PREDICTED: ABC transporter G family member 11-like [Solanum lycopersicum]
Solyc01g105660.2.1				1.31701	genomic_reference:SL2.40ch01 gene_region:85516723-85518629 transcript_region:SL2.40ch01:85516723..85518629+ go_terms:GO:0016706,GO:0016682 functional_description:"1-aminocyclopropane-1-carboxylate oxidase (AHRD V1 **-- ACCO_TOBAC); contains Interpro domain(s) IPR005123 Oxoglutarate and iron-dependent oxygenase "	K05278|1|8e-43|175|jcu:105639310|flavonol synthase [EC:1.14.11.23];K05277|3|1e-41|171|crb:CARUB_v10004921mg|leucoanthocyanidin dioxygenase [EC:1.14.11.19]	-	-	-	gi|460369502|ref|XP_004230601.1|/0/PREDICTED: leucoanthocyanidin dioxygenase-like [Solanum lycopersicum]
Solyc01g106140.1.1				3.29278	evidence_code:10F0H0E0IEG genomic_reference:SL2.40ch01 gene_region:85856165-85857865 transcript_region:SL2.40ch01:85856165..85857865+ functional_description:"F-box protein family-like (AHRD V1 *-*- Q6ZCS3_ORYSJ); contains Interpro domain(s) IPR005174 Protein of unknown function DUF295 "	K01410|1|2e-06|54.7|pmum:103333437|mitochondrial intermediate peptidase [EC:3.4.24.59]	-	-	-	gi|460371070|ref|XP_004231368.1|/2.66212e-180/PREDICTED: uncharacterized protein LOC101247870 [Solanum lycopersicum]
Solyc01g106610.2.1				1.71304	genomic_reference:SL2.40ch01 gene_region:86183565-86184540 transcript_region:SL2.40ch01:86183565..86184540+ go_terms:GO:0005515 functional_description:"Pathogenesis-related protein-1 (AHRD V1 **-- Q40397_NICGU); contains Interpro domain(s) IPR002413 Ves allergen "	K13449|1|8e-87|320|sot:102588789|pathogenesis-related protein 1	-	-	GO:0006950//response to stress	gi|808175927|ref|NP_001234128.2|/1.79503e-95/pathogenesis-related protein 1A1 precursor [Solanum lycopersicum]
Solyc01g106820.2.1				1.36349	genomic_reference:SL2.40ch01 gene_region:86331805-86335838 transcript_region:SL2.40ch01:86331805..86335838+ functional_description:"Peptidase M50 family (AHRD V1 ***- B6UET0_MAIZE)"	-	-	GO:0016787//hydrolase activity	-	gi|460369668|ref|XP_004230679.1|/0/PREDICTED: probable zinc metallopeptidase EGY3, chloroplastic [Solanum lycopersicum]
Solyc01g106920.2.1				2.03709	genomic_reference:SL2.40ch01 gene_region:86388409-86392269 transcript_region:SL2.40ch01:86388409..86392269- go_terms:GO:0015229 functional_description:"Nucleobase ascorbate transporter (AHRD V1 **-* B9HN10_POPTR); contains Interpro domain(s) IPR006043 Xanthine/uracil/vitamin C permease "	K14611|1|0.0|1022|sly:101262753|solute carrier family 23 (nucleobase transporter), member 1/2	-	-	GO:0006810//transport	gi|460369684|ref|XP_004230687.1|/0/PREDICTED: nucleobase-ascorbate transporter 4 [Solanum lycopersicum]
Solyc02g038740.2.1				3.56143	genomic_reference:SL2.40ch02 gene_region:22198819-22201699 transcript_region:SL2.40ch02:22198819..22201699- go_terms:GO:0042282 functional_description:"3-hydroxy-3-methylglutaryl coenzyme A reductase (AHRD V1 **** Q9FS01_SOLTU); contains Interpro domain(s) IPR004554 Hydroxymethylglutaryl-CoA reductase, class I, catalytic "	K00021|1|0.0|1091|sly:101265292|hydroxymethylglutaryl-CoA reductase (NADPH) [EC:1.1.1.34]	GO:0031090//organelle membrane;GO:0043231//intracellular membrane-bounded organelle;GO:0031224//intrinsic component of membrane	GO:0016616//oxidoreductase activity, acting on the CH-OH group of donors, NAD or NADP as acceptor;GO:0048037//cofactor binding;GO:0000166//nucleotide binding	GO:0006720//isoprenoid metabolic process;GO:0006732	gi|822476257|ref|NP_001296119.1|/0/3-hydroxy-3-methylglutaryl-coenzyme A reductase 2 [Solanum lycopersicum]
Solyc02g062300.2.1				5.00936	genomic_reference:SL2.40ch02 gene_region:28463464-28465915 transcript_region:SL2.40ch02:28463464..28465915- go_terms:GO:0045735 functional_description:"BURP domain-containing protein (AHRD V1 **-- B2ZPK5_SOLTU); contains Interpro domain(s) IPR004873 BURP "	K12472|1|6e-21|102|bvg:104885038|epidermal growth factor receptor substrate 15;K06699|2|7e-14|79.0|smo:SELMODRAFT_440226|proteasome activator subunit 4	-	-	-	gi|723677812|ref|XP_004233980.2|/0/PREDICTED: BURP domain-containing protein 5-like [Solanum lycopersicum]
Solyc02g062510.2.1				1.05624	genomic_reference:SL2.40ch02 gene_region:28779682-28781973 transcript_region:SL2.40ch02:28779682..28781973- go_terms:GO:0055114 functional_description:"Peroxidase (AHRD V1 ***- Q0ZA68_9ROSI); contains Interpro domain(s) IPR002016 Haem peroxidase, plant/fungal/bacterial "	K00430|1|0.0|633|sly:101246312|peroxidase [EC:1.11.1.7]	-	GO:0005506//iron ion binding;GO:0003824//catalytic activity;GO:0016209//antioxidant activity	GO:0008152//metabolic process;GO:0006950//response to stress	gi|460375489|ref|XP_004233538.1|/5.47621e-180/PREDICTED: peroxidase 72-like [Solanum lycopersicum]
Solyc11g011180.1.1				2.83399	evidence_code:10F0H1E1IEG genomic_reference:SL2.40ch11 gene_region:4245081-4248862 transcript_region:SL2.40ch11:4245081..4248862- go_terms:GO:0005515 functional_description:"LRR receptor-like serine/threonine-protein kinase, RLP"	K13466|1|6e-75|283|sly:543900|EIX receptor 1/2	-	-	-	gi|460410225|ref|XP_004250531.1|/0/PREDICTED: probable LRR receptor-like serine/threonine-protein kinase At4g36180 isoform X1 [Solanum lycopersicum]
Solyc02g031850.1.1				9.84549	evidence_code:10F0H1E1IEG genomic_reference:SL2.40ch02 gene_region:17791185-17791478 transcript_region:SL2.40ch02:17791185..17791478- go_terms:GO:0006468 functional_description:"Kinase family protein (AHRD V1 ***- D7LHR9_ARALY); contains Interpro domain(s) IPR001245 Tyrosine protein kinase "	K04422|1|9e-12|68.9|rcu:RCOM_0220640|mitogen-activated protein kinase kinase kinase 13 [EC:2.7.11.25]	-	-	-	gi|565381025|ref|XP_006356883.1|/2.53064e-30/PREDICTED: uncharacterized protein LOC102604218 [Solanum tuberosum]
Solyc11g008690.1.1				1.09058	evidence_code:10F0H1E0IEG genomic_reference:SL2.40ch11 gene_region:2874856-2875551 transcript_region:SL2.40ch11:2874856..2875551- functional_description:"TO23-3 (Fragment) (AHRD V1 *-*- Q3LVQ6_TAROF)"	-	-	-	-	gi|460409303|ref|XP_004250078.1|/2.33172e-105/PREDICTED: uncharacterized protein LOC101250852 [Solanum lycopersicum]
Solyc11g013220.1.1				1.42606	evidence_code:10F0H1E0IEG genomic_reference:SL2.40ch11 gene_region:6128095-6131640 transcript_region:SL2.40ch11:6128095..6131640+ go_terms:GO:0005622 functional_description:"Os04g0690100 protein (Fragment) (AHRD V1 ***- Q0J8S4_ORYSJ)"	-	-	-	-	gi|460410296|ref|XP_004250566.1|/0/PREDICTED: uncharacterized protein LOC101254557 [Solanum lycopersicum]
Solyc11g018560.1.1				1.07283	evidence_code:10F1H1E1IEG genomic_reference:SL2.40ch11 gene_region:8721428-8726834 transcript_region:SL2.40ch11:8721428..8726834+ go_terms:GO:0005840,GO:0006412 functional_description:"50S ribosomal protein L25 (AHRD V1 ***- D2LIE4_RHOVA); contains Interpro domain(s) IPR011035 Ribosomal protein L25/Gln-tRNA synthetase, anti-codon-binding domain "	K02897|1|8e-126|449|sly:101243850|large subunit ribosomal protein L25	GO:0030529//intracellular ribonucleoprotein complex	GO:0019843//rRNA binding;GO:0005198//structural molecule activity	GO:0010467//gene expression	gi|845633593|ref|NP_001296974.1|/5.36803e-125/uncharacterized LOC101243850 [Solanum lycopersicum]
Solyc11g065820.1.1				1.12988	evidence_code:10F0H1E0IEG genomic_reference:SL2.40ch11 gene_region:48471797-48476125 transcript_region:SL2.40ch11:48471797..48476125- go_terms:GO:0016020 functional_description:"Mate efflux family protein (AHRD V1 **-- D7KHQ9_ARALY); contains Interpro domain(s) IPR002528 Multi antimicrobial extrusion protein MatE "	-	-	-	-	gi|460411083|ref|XP_004250944.1|/0/PREDICTED: MATE efflux family protein 1 [Solanum lycopersicum]
Solyc11g032220.1.1				1.70846	evidence_code:10F0H1E0IEG genomic_reference:SL2.40ch11 gene_region:22608013-22610823 transcript_region:SL2.40ch11:22608013..22610823+ go_terms:GO:0003959,GO:0016629 functional_description:"NADPH dehydrogenase 1 (AHRD V1 **-* OYE1_SACPS); contains Interpro domain(s) IPR001155 NADH:flavin oxidoreductase/NADH oxidase, N-terminal "	K05894|1|2e-123|442|sot:102598213|12-oxophytodienoic acid reductase [EC:1.3.1.42]	-	-	-	gi|565344474|ref|XP_006339340.1|/1.15243e-122/PREDICTED: 12-oxophytodienoate reductase 1-like [Solanum tuberosum]
Solyc11g020960.1.1				1.30388	evidence_code:10F1H1E1IEG genomic_reference:SL2.40ch11 gene_region:12996643-12997161 transcript_region:SL2.40ch11:12996643..12997161+ go_terms:GO:0004867 functional_description:"Proteinase inhibitor II (AHRD V1 ***- B3F0C1_TOBAC); contains Interpro domain(s) IPR003465 Proteinase inhibitor I20, Pin2 "	-	-	-	-	gi|460410012|ref|XP_004250426.1|/9.55827e-86/PREDICTED: wound-induced proteinase inhibitor 2-like [Solanum lycopersicum]
Solyc11g061750.1.1				1.12906	evidence_code:10F0H1E0IEG genomic_reference:SL2.40ch11 gene_region:45463808-45467453 transcript_region:SL2.40ch11:45463808..45467453+ go_terms:GO:0003677,GO:0006355 functional_description:"AP2-like ethylene-responsive transcription factor At1g16060 (AHRD V1 *-*- AP2L1_ARATH); contains Interpro domain(s) IPR001471 Pathogenesis-related transcriptional factor and ERF, DNA-binding "	K09285|1|0.0|899|sly:101252050|AP2-like factor, ANT lineage	-	-	-	gi|460410924|ref|XP_004250865.1|/0/PREDICTED: AP2-like ethylene-responsive transcription factor PLT2 [Solanum lycopersicum]
Solyc02g071820.2.1				1.56824	genomic_reference:SL2.40ch02 gene_region:35747122-35756024 transcript_region:SL2.40ch02:35747122..35756024- go_terms:GO:0005515,GO:0016301 functional_description:"Receptor like kinase, RLK"	K04733|1|1e-173|611|fve:101295698|interleukin-1 receptor-associated kinase 4 [EC:2.7.11.1]	-	-	-	gi|723675391|ref|XP_010316866.1|/0/PREDICTED: probable LRR receptor-like serine/threonine-protein kinase At1g07650 [Solanum lycopersicum]
Solyc02g070430.2.1				1.10674	genomic_reference:SL2.40ch02 gene_region:34734811-34736850 transcript_region:SL2.40ch02:34734811..34736850- go_terms:GO:0045544,GO:0004062 functional_description:"Gibberellin 2-oxidase 1 (AHRD V1 **** A7LCJ5_SOLTU); contains Interpro domain(s) IPR005123 Oxoglutarate and iron-dependent oxygenase "	K04125|1|0.0|697|sly:101249786|gibberellin 2-oxidase [EC:1.14.11.13]	-	GO:0003824//catalytic activity;GO:0046914//transition metal ion binding	GO:0008152//metabolic process	gi|460374662|ref|XP_004233129.1|/0/PREDICTED: gibberellin 2-beta-dioxygenase 1-like [Solanum lycopersicum]
Solyc02g080930.1.1				8.48784	evidence_code:10F1H0E1IEG genomic_reference:SL2.40ch02 gene_region:39600658-39601146 transcript_region:SL2.40ch02:39600658..39601146- functional_description:"Stig1 (Fragment) (AHRD V1 *-*- Q9SBR0_PETHY); contains Interpro domain(s) IPR006969 Stigma-specific protein Stig1 "	-	-	-	-	gi|723673784|ref|XP_010316576.1|/1.14935e-82/PREDICTED: uncharacterized protein LOC104645793 [Solanum lycopersicum]
Solyc02g078650.2.1				1.16361	genomic_reference:SL2.40ch02 gene_region:37895897-37898700 transcript_region:SL2.40ch02:37895897..37898700+ go_terms:GO:0008152,GO:0055114 functional_description:"Polyphenol oxidase (AHRD V1 ***- B3WFP2_TAROF); contains Interpro domain(s) IPR016213 Polyphenol oxidase, plant "	K00422|1|0.0|1113|sly:101263372|polyphenol oxidase [EC:1.10.3.1]	-	-	-	gi|723674527|ref|XP_004232833.2|/0/PREDICTED: polyphenol oxidase, chloroplastic-like [Solanum lycopersicum]
Solyc11g072800.1.1				1.32193	evidence_code:10F0H1E1IEG genomic_reference:SL2.40ch11 gene_region:53080287-53084638 transcript_region:SL2.40ch11:53080287..53084638- go_terms:GO:0016020,GO:0016021,GO:0005509,GO:0055114 functional_description:"NADPH oxidase (AHRD V1 ***- Q8W4X7_TOBAC); contains Interpro domain(s) IPR013121 Ferric reductase, NAD binding "	K13411|1|0.0|1075|egr:104422538|dual oxidase [EC:1.6.3.1 1.11.1.-]	-	-	-	gi|460412123|ref|XP_004251452.1|/0/PREDICTED: putative respiratory burst oxidase homolog protein H isoform X1 [Solanum lycopersicum]
Solyc12g005370.1.1				1.13342	evidence_code:10F0H1E0IEG genomic_reference:SL2.40ch12 gene_region:220123-222070 transcript_region:SL2.40ch12:220123..222070- go_terms:GO:0055114 functional_description:"Peroxidase 27 (AHRD V1 ***- D7LAI1_ARALY); contains Interpro domain(s) IPR002016 Haem peroxidase, plant/fungal/bacterial "	K00430|1|0.0|660|sly:101265614|peroxidase [EC:1.11.1.7]	-	-	-	gi|460412200|ref|XP_004251490.1|/0/PREDICTED: peroxidase 27 [Solanum lycopersicum]
Solyc12g005380.1.1				2.45943	evidence_code:10F0H1E1IEG genomic_reference:SL2.40ch12 gene_region:224569-229111 transcript_region:SL2.40ch12:224569..229111+ go_terms:GO:0007205 functional_description:"Diacylglycerol kinase (AHRD V1 ***- Q9FVD1_SOLLC); contains Interpro domain(s) IPR001206 Diacylglycerol kinase, catalytic region "	K00901|1|0.0|1000|sly:101253668|diacylglycerol kinase (ATP) [EC:2.7.1.107]	-	-	-	gi|460413296|ref|XP_004252026.1|/0/PREDICTED: diacylglycerol kinase 5-like isoform X1 [Solanum lycopersicum]
Solyc12g006530.1.1				2.71024	evidence_code:10F0H1E1IEG genomic_reference:SL2.40ch12 gene_region:1041051-1049001 transcript_region:SL2.40ch12:1041051..1049001+ go_terms:GO:0016866,GO:0003824 functional_description:"Cycloartenol synthase (AHRD V1 ***- D7LA92_ARALY); contains Interpro domain(s) IPR018333 Squalene cyclase "	K15813|1|0.0|1609|sly:100529102|beta-amyrin synthase [EC:5.4.99.39]	-	GO:0016853//isomerase activity	-	gi|723746887|ref|XP_010313624.1|/0/PREDICTED: beta-amyrin synthase isoform X1 [Solanum lycopersicum]
Solyc12g006760.1.1				2.12785	evidence_code:10F1H0E1IEG genomic_reference:SL2.40ch12 gene_region:1195900-1196160 transcript_region:SL2.40ch12:1195900..1196160+ functional_description:"Unknown Protein (AHRD V1)"	-	-	-	-	-
Solyc11g071480.1.1				3.53071	evidence_code:10F0H1E0IEG genomic_reference:SL2.40ch11 gene_region:52016366-52017697 transcript_region:SL2.40ch11:52016366..52017697- go_terms:GO:0016747 functional_description:"Hydroxycinnamoyl CoA shikimate/quinate hydroxycinnamoyltransferase-like protein (Fragment) (AHRD V1 **-- B9GF60_POPTR); contains Interpro domain(s) IPR003480 Transferase "	K13065|1|8e-123|441|rcu:RCOM_0290880|shikimate O-hydroxycinnamoyltransferase [EC:2.3.1.133]	-	-	-	gi|460411607|ref|XP_004251198.1|/0/PREDICTED: agmatine coumaroyltransferase-2-like [Solanum lycopersicum]
Solyc11g067320.1.1				1.60693	evidence_code:10F0H1E0IEG genomic_reference:SL2.40ch11 gene_region:50146004-50146972 transcript_region:SL2.40ch11:50146004..50146972- go_terms:GO:0008146 functional_description:"Sulfotransferase 5a (AHRD V1 ***- C5H9P5_BRARP); contains Interpro domain(s) IPR000863 Sulfotransferase "	K01015|1|0.0|675|sly:101243863|alcohol sulfotransferase [EC:2.8.2.2];K01025|2|3e-72|272|vvi:100267913|;K11821|4|9e-65|247|brp:103852881|desulfoglucosinolate sulfotransferase A/B/C [EC:2.8.2.-]	-	GO:0016740//transferase activity	-	gi|723745454|ref|XP_004251381.2|/0/PREDICTED: flavonol sulfotransferase-like [Solanum lycopersicum]
Solyc11g067330.1.1				1.31202	evidence_code:10F0H1E1IEG genomic_reference:SL2.40ch11 gene_region:50149879-50151180 transcript_region:SL2.40ch11:50149879..50151180+ go_terms:GO:0016747 functional_description:"Acyltransferase (Fragment) (AHRD V1 **-- C1JZ69_DATST); contains Interpro domain(s) IPR003480 Transferase "	K13065|1|5e-66|252|sot:102579713|shikimate O-hydroxycinnamoyltransferase [EC:2.3.1.133]	-	-	-	gi|460411981|ref|XP_004251382.1|/0/PREDICTED: deacetylvindoline O-acetyltransferase-like [Solanum lycopersicum]
Solyc11g067340.1.1				1.02489	evidence_code:10F0H1E1IEG genomic_reference:SL2.40ch11 gene_region:50153623-50154924 transcript_region:SL2.40ch11:50153623..50154924+ go_terms:GO:0016747 functional_description:"Acyltransferase (Fragment) (AHRD V1 **-- C1JZ69_DATST); contains Interpro domain(s) IPR003480 Transferase "	K13065|1|4e-61|236|sly:101255851|shikimate O-hydroxycinnamoyltransferase [EC:2.3.1.133]	-	-	-	gi|970062147|ref|XP_015057957.1|/0/PREDICTED: acylsugar acyltransferase 3-like [Solanum pennellii]
Solyc11g067000.1.1				2.11739	evidence_code:10F0H1E0IEG genomic_reference:SL2.40ch11 gene_region:49852009-49861096 transcript_region:SL2.40ch11:49852009..49861096- go_terms:GO:0042626 functional_description:"ATP-binding cassette transporter (AHRD V1 ***- D8T797_SELML); contains Interpro domain(s) IPR013525 ABC-2 type transporter "	K05681|1|2e-50|202|vcn:VOLCADRAFT_73319|ATP-binding cassette, subfamily G (WHITE), member 2	GO:0031224//intrinsic component of membrane	GO:0017111//nucleoside-triphosphatase activity;GO:0032559//adenyl ribonucleotide binding	GO:0051234//establishment of localization;GO:0009207	gi|460411251|ref|XP_004251027.1|/0/PREDICTED: pleiotropic drug resistance protein 2 [Solanum lycopersicum]
Solyc11g069640.1.1				3.10258	evidence_code:10F0H1E0IEG genomic_reference:SL2.40ch11 gene_region:51355366-51357989 transcript_region:SL2.40ch11:51355366..51357989- go_terms:GO:0006730 functional_description:"Carbonic anhydrase family protein (AHRD V1 ***- D7KHY6_ARALY); contains Interpro domain(s) IPR018340 Carbonic anhydrase, CAH1-like "	K01674|1|2e-161|568|sly:101264399|carbonic anhydrase [EC:4.2.1.1]	-	GO:0046914//transition metal ion binding;GO:0016836//hydro-lyase activity	GO:0044237//cellular metabolic process	gi|460411510|ref|XP_004251153.1|/1.22304e-160/PREDICTED: alpha carbonic anhydrase 7 [Solanum lycopersicum]
Solyc12g009300.1.1				2.67911	evidence_code:10F1H1E1IEG genomic_reference:SL2.40ch12 gene_region:2573935-2577879 transcript_region:SL2.40ch12:2573935..2577879- go_terms:GO:0016157 functional_description:"Sucrose synthase (AHRD V1 **** O82693_SOLLC); contains Interpro domain(s) IPR012820 Sucrose synthase, plants and cyanobacteria IPR000368 Sucrose synthase "	K00695|1|0.0|1586|sly:543961|sucrose synthase [EC:2.4.1.13]	-	GO:0035251//UDP-glucosyltransferase activity	GO:0005984//disaccharide metabolic process	gi|927442690|ref|NP_001234655.2|/0/sucrose synthase [Solanum lycopersicum]
[truncated: 445 more rows]

## Sheet: Sheet2
A total of DEGs met the above criteria under K+ deficiency stress in the two varieties
	JZ18-lk12h/JZ18-ck12h	JZ18-lk24h/JZ18-ck24h	JZ34-lk12h/JZ34-ck12h	JZ34-lk24h/JZ34-ck24h
Solyc11g011330.1.1	-1.31395	0	0	0
Solyc04g071600.2.1	-1.17184	0	0	0
Solyc00g008570.2.1	-1.03338	0	0	0
Solyc00g009800.1.1	-1.44093	0	0	0
Solyc00g048510.2.1	-1.50956	0	0	0
Solyc00g282510.1.1	-1.47491	0	0	0
Solyc01g006950.2.1	-1.08336	0	0	0
Solyc01g007690.2.1	-1.17404	0	0	0
Solyc01g008210.2.1	-1.45223	0	0	0
Solyc01g009810.2.1	-2.04422	0	0	0
Solyc01g010230.2.1	-1.19345	0	0	0
Solyc01g067620.2.1	-1.33442	0	0	0
Solyc01g080230.2.1	-1.12116	0	0	0
Solyc01g080480.2.1	-1.0152	0	0	0
[truncated: 1,196 more rows]
